# Supplementary material for: Moderating effects of resilience and self-esteem on associations between self-reported oral health problems, quality of oral health, and mental health among adolescents and adults in Nigeria
Source: PLoS One. 2023 May 12;18(5):e0285521. doi: 10.1371/journal.pone.0285521 (PMC10180595; doi:10.1371/journal.pone.0285521)
Supplement: S1 Data — (CSV) [file pone.0285521.s001.csv]

Q001	Q002	Q003	Q004	Q005	Q101	Q102	Q103	Q104	Q104b	Q105	Q106	Q107	Q108	Any_condition	Q109_none	Q109_anxiety	Q109_arthritis	Q109_asthma	Q109_fractures	Q109_cancer	Q109_depression	Q109_dermatological	Q109_diabetes	Q109_diff_eaten	Q109_hearing_loss	Q109_heart_condition	Q109_hepatitis	Q109_herpes	Q109_hpb	Q109_HIV	Q109_kidney_condition	Q109_malaria	Q109_migraines	Q109_neurological	Q109_pneumonia	Q109_respiratory_problem	Q109_severe_allergy	Q109_shingles	Q109_sti	Q109_stroke	Q109_urinary_tract_inf	Q109_vision_loss	Q19_other_condition	Special_needs	Q201	Q202	Q202b	Bothered_about_problems	Q301_i
1	1	1	1	1	16	1	1	2		2	3	1	16		0	0	0	0	0	0	0	0	0	0	0	0	0	0	0	0	0	1	0	0	1	1	0	0	0	0	0	0			0	4			0
1	1	1	1	1	14	1	1	1		2	6	1	15		1	0	0	0	0	0	0	0	0	0	0	0	0	0	0	0	0	0	0	0	0	0	0	0	0	0	0	0			0	4			0
1	1	1	1	1	13	1	1	1		2	3	1	16		0	0	0	0	0	0	0	0	0	0	0	0	0	0	0	0	0	1	0	0	0	0	0	0	0	0	0	0			0	4			0
1	1	1	1	1	27	2	2	1		3	5	2	15		1	0	0	0	0	0	0	0	0	0	0	0	0	0	0	0	0	0	0	0	0	0	0	0	0	0	0	0			0	4			0
1	1	1	1	1	18	1	1	1		2	6	1	7		1	0	0	0	0	0	0	0	0	0	0	0	0	0	0	0	0	0	0	0	0	0	0	0	0	0	0	0			0	4			0
1	1	1	1	1	23	2	2	1		3	2	1	6		1	0	0	0	0	0	0	0	0	0	0	0	0	0	0	0	0	0	0	0	0	0	0	0	0	0	0	0			0	4			0
1	1	1	1	1	27	2	2	1		3	5	1	7		0	1	0	0	0	0	0	0	0	0	0	0	0	0	0	0	0	0	0	0	0	0	0	0	0	0	0	0			0	4			0
1	1	1	1	1	18	1	1	2		2	6	1	7		1	0	0	0	0	0	0	0	0	0	0	0	0	0	0	0	0	0	0	0	0	0	0	0	0	0	0	0			0	4			0
1	1	1	1	1	20	1	1	2		3	5	1	4		0	0	0	0	0	1	0	0	0	0	0	0	0	0	0	0	0	0	0	0	0	0	0	0	0	0	0	0			0	4			0
1	1	1	1	1	19	1	1	1		3	5	1	7		1	0	0	0	0	0	0	0	0	0	0	0	0	0	0	0	0	0	0	0	0	0	0	0	0	0	0	0			0	4			0
1	1	1	1	1	33	1	1	1		3	1	1	7		0	0	0	0	0	0	0	0	1	0	0	0	0	0	0	0	0	0	0	0	0	0	0	0	0	0	0	0			0	4			0
1	1	1	1	1	21	1	1	4		3	8	1	16		0	0	0	1	0	0	0	1	0	0	0	0	0	0	0	0	0	0	0	0	0	0	0	0	0	0	0	0			0	4			0
1	1	1	1	1	17	1	1	2		2	6	1	7		1	0	0	0	0	0	0	0	0	0	0	0	0	0	0	0	0	0	0	0	0	0	0	0	0	0	0	0			0	4			0
1	1	1	1	1	14	2	2	1		2	6	1	2		1	0	0	0	0	0	0	0	0	0	0	0	0	0	0	0	0	0	0	0	0	0	0	0	0	0	0	0			0	4			0
1	1	1	1	1	16	1	1	1		1	6	1	16		1	0	0	0	0	0	0	0	0	0	0	0	0	0	0	0	0	0	0	0	0	0	0	0	0	0	0	0			0	4			0
1	1	1	1	1	26	2	2	1		3	7	1	7		1	0	0	0	0	0	0	0	0	0	0	0	0	0	0	0	0	0	0	0	0	0	0	0	0	0	0	0			0	4			0
1	1	1	1	1	29	1	1	1		3	1	1	12		0	0	0	0	1	0	0	0	0	0	0	0	0	0	0	0	0	0	0	0	0	0	0	0	0	0	0	0			0	4			0
1	1	1	1	1	19	2	2	1		2	8	1	7		1	0	0	0	0	0	0	0	0	0	0	0	0	0	0	0	0	0	0	0	0	0	0	0	0	0	0	0			0	4			1
1	1	1	1	1	28	2	2	1		3	8	1	7		0	0	0	0	0	0	0	0	0	0	0	0	0	0	0	0	0	0	0	0	0	0	0	0	1	0	0	0			0	4			0
1	1	1	1	1	35	1	1	1	Male to Female	3	1	1	7		0	0	0	0	0	0	0	0	0	0	0	0	1	0	0	0	0	0	0	0	0	0	0	0	0	0	0	0			0	4			0
1	1	1	1	1	25	2	2	1		3	5	1	19		1	0	0	0	0	0	0	0	0	0	0	0	0	0	0	0	0	0	0	0	0	0	0	0	0	0	0	0			0	4			1
1	1	1	1	1	18	2	2	4		2	8	1	7		0	1	0	0	0	0	0	0	0	0	0	0	0	0	0	0	0	0	0	0	0	0	0	0	0	0	0	0			1	4			2
1	1	1	1	1	32	1	1	1		3	1	1	16		0	0	0	0	0	0	0	0	0	0	0	0	0	0	0	0	0	0	0	0	0	0	0	0	1	0	0	0			0	4			3
1	1	1	1	1	28	2	2	1		3	6	1	7		1	0	0	0	0	0	0	0	0	0	0	0	0	0	0	0	0	0	0	0	0	0	0	0	0	0	0	0			0	4			1
1	1	1	1	1	31	1	1	1		3	9	1	7		1	0	0	0	0	0	0	0	0	0	0	0	0	0	0	0	0	0	0	0	0	0	0	0	0	0	0	0			0	4			3
1	1	1	1	1	39	1	1	2		3	6	1	25		0	0	0	0	0	0	0	0	0	0	0	0	0	0	0	1	0	0	0	0	0	0	0	0	0	0	0	0			0	4			0
1	1	1	1	1	26	1	1	4		3	7	1	7		0	1	0	0	0	0	0	0	0	0	0	0	1	0	0	0	0	0	0	0	0	0	0	0	0	0	0	0			0	4			0
1	1	1	1	1	19	1	1	4		2	9	1	7		0	1	0	0	0	0	0	0	0	0	0	0	0	0	0	0	0	0	0	0	0	0	0	0	1	0	1	0			1	4			0
1	1	1	1	1	19	1	1	2		2	6	1	11		0	0	0	0	0	0	0	1	0	0	0	0	0	0	0	0	0	0	0	0	0	0	0	0	0	0	0	0			0	4			1
1	1	1	1	1	20	1	1	1		3	6	1	7		1	0	0	0	0	0	0	0	0	0	0	0	0	0	0	0	0	0	0	0	0	0	0	0	0	0	0	0			0	4			2
1	1	1	1	1	33	1	1	4		3	6	1	7		0	0	0	0	0	0	0	0	0	0	0	0	0	0	0	0	0	1	0	0	0	0	0	0	1	0	0	0			0	4			0
1	1	1	1	1	13	1	1	1		1	6	1	14		1	0	0	0	0	0	0	0	0	0	0	0	0	0	0	0	0	0	0	0	0	0	0	0	0	0	0	0			0	4			0
1	1	1	1	1	20	2	2	1		3	6	1	7		1	0	0	0	0	0	0	0	0	0	0	0	0	0	0	0	0	0	0	0	0	0	0	0	0	0	0	0			0	4			1
1	1	1	1	1	19	1	1	2		2	5	1	16		0	0	0	0	0	0	0	0	0	0	0	0	0	0	0	0	0	1	1	0	0	0	0	0	0	0	0	0			0	4			3
1	1	1	1	1	34	1	1	2		3	2	1	11		1	0	0	0	0	0	0	0	0	0	0	0	0	0	0	0	0	0	0	0	0	0	0	0	0	0	0	0			0	4			0
1	1	1	1	1	24	1	2	2		3	8	1	7		0	0	0	0	0	0	0	0	0	0	0	0	0	0	0	0	0	0	0	0	0	0	0	0	1	0	0	0			0	4			0
1	1	1	1	1	23	2	2	1		3	1	1	7		0	0	0	0	0	0	0	0	0	0	0	0	0	0	1	0	0	0	0	0	0	0	0	0	0	0	1	0			0	4			0
1	1	1	1	1	23	2	2	3		3	6	1	7		0	0	0	0	0	0	0	0	0	0	0	0	0	0	0	1	0	0	0	0	0	0	0	0	0	0	0	0			0	4			1
1	1	1	1	1	19	1	1	2		2	5	1	16		0	1	0	0	0	0	0	0	0	0	0	0	0	0	0	0	0	1	1	0	0	0	0	0	0	0	0	0			0	4			1
1	1	1	1	1	22	2	2	1		2	6	3	7		0	0	0	0	0	0	0	0	0	0	0	0	0	0	0	0	0	0	0	0	0	0	0	0	1	0	0	0			0	4			3
1	1	1	1	1	26	2	2	1		3	1	1	7		0	1	0	0	0	0	1	0	0	0	0	0	0	0	0	0	0	0	0	0	0	0	0	0	0	0	0	0			0	4			1
1	1	1	1	1	17	2	2	1		2	6	1	30		1	0	0	0	0	0	0	0	0	0	0	0	0	0	0	0	0	0	0	0	0	0	0	0	0	0	0	0			0	4			1
1	1	1	1	1	25	2	2	1		2	7	1	11		0	0	0	0	0	0	0	1	0	0	0	0	0	0	0	0	0	0	0	0	0	0	0	0	0	0	0	0			0	4			2
1	1	1	1	1	20	2	2	1		3	5	1	1		1	0	0	0	0	0	0	0	0	0	0	0	0	0	0	0	0	0	0	0	0	0	0	0	0	0	0	0			0	4			0
1	1	1	1	1	29	2	2	4		2	8	1	15		1	0	0	0	0	0	0	0	0	0	0	0	0	0	0	0	0	0	0	0	0	0	0	0	0	0	1	0			0	4			2
1	1	1	1	1	20	2	2	1		2	6	1	5		1	0	0	0	0	0	0	0	0	0	0	0	0	0	0	0	0	0	0	0	0	0	0	0	0	0	0	0			0	4			2
1	1	1	1	1	27	1	1	1		3	2	1	7		0	1	0	0	0	0	0	0	0	0	0	0	0	0	0	0	0	0	0	0	0	0	0	0	0	0	0	0			0	4			1
1	1	1	1	1	31	1	1	3		3	5	1	25		1	0	0	0	0	0	0	0	0	0	0	0	0	0	0	0	0	0	0	0	0	0	0	0	0	0	0	0			0	4			2
1	1	1	1	1	18	1	1	2		2	6	1	7		1	0	0	0	0	0	0	0	0	0	0	0	0	0	0	0	0	0	0	0	0	0	0	0	0	0	0	0			0	4			1
1	1	1	1	1	16	1	3	2		0	5	1	7		0	0	0	0	0	0	0	0	0	0	0	0	0	0	0	0	0	0	0	0	0	0	0	0	1	0	0	0			0	4			1
1	1	1	1	1	18	1	1	2		2	6	1	25		1	0	0	0	0	0	0	0	0	0	0	0	0	0	0	0	0	0	0	0	0	0	0	0	0	0	0	0			0	4			1
1	1	1	1	1	36	1	1	1		3	5	1	33		0	0	0	0	0	0	0	0	0	0	0	0	0	0	0	0	0	0	0	0	0	0	0	0	1	0	0	0			0	4			0
1	1	1	1	1	27	1	1	2		0	5	1	16		0	1	1	0	0	0	0	0	0	0	0	0	1	0	0	0	0	1	1	0	0	0	0	0	1	0	0	0			1	4			2
1	1	1	1	1	15	2	2	4		2	6	3	3		0	1	0	0	0	0	1	0	0	0	0	0	0	0	0	0	0	0	0	0	0	0	0	0	0	0	0	0			0	4			1
1	1	1	1	1	23	1	1	2		3	8	1	15		0	1	0	0	0	0	0	0	0	0	0	0	0	0	0	0	0	0	0	0	0	0	1	0	0	0	0	0			0	4			3
1	1	1	1	1	19	1	1	1		3	5	1	2		1	0	0	0	0	0	0	0	0	0	0	0	0	0	0	0	0	0	0	0	0	0	0	0	0	0	0	0			0	4			0
1	1	1	1	1	19	1	1	1		2	3	1	16		1	0	0	0	0	0	0	0	0	0	0	0	0	0	0	0	0	0	0	0	0	0	0	0	0	0	0	0			0	4			1
1	1	1	1	1	29	1	1	1		3	6	1	10		1	0	0	0	0	0	0	0	0	0	0	0	0	0	0	0	0	0	0	0	0	0	0	0	0	0	0	0			0	4			0
1	1	1	1	1	13	2	2	1		2	6	1	16		0	1	0	0	0	0	0	0	0	0	0	0	0	0	0	0	0	1	1	0	0	0	0	0	0	0	0	0			1	4			1
1	1	1	1	1	25	1	1	2		3	6	1	16		0	1	0	0	0	0	1	0	0	0	0	0	0	0	1	0	0	1	0	0	0	0	0	0	0	0	0	0	Typhoid		1	4			1
1	1	1	1	1	24	1	1	2		0	9	3	7		0	0	0	0	0	0	0	0	0	0	0	0	0	0	0	0	0	0	0	0	0	0	0	0	1	0	0	0			1	3			0
1	1	1	1	1	20	2	2	1		2	6	1	4		1	0	0	0	0	0	0	0	0	0	0	0	0	0	0	0	0	0	0	0	0	0	0	0	0	0	0	0			0	4			2
1	1	1	1	1	27	2	2	1		3	6	1	16		0	0	0	0	0	0	1	0	0	0	0	0	0	0	0	0	0	0	0	0	0	0	0	0	0	0	0	0			0	4			1
1	1	1	1	1	20	2	2	1		3	5	1	16		0	0	0	0	0	0	0	0	0	0	0	0	0	0	0	0	0	1	0	0	0	0	0	0	0	0	0	0			1	4			1
1	1	1	1	1	27	2	2	1		2	5	1	31		0	0	0	0	0	0	0	0	0	0	0	0	1	0	0	0	0	0	0	0	0	0	0	0	0	0	0	0			1	4			2
1	1	1	1	1	13	1	1	1		2	6	1	16		0	1	0	0	0	0	0	0	0	0	0	0	0	0	0	0	0	1	1	0	0	0	0	0	0	0	0	0	Typhoid		0	4			2
1	1	1	1	1	19	1	1	1		3	6	3	27		0	1	0	0	0	0	1	0	0	0	0	0	0	0	0	0	0	0	0	0	0	0	0	0	0	0	0	0			0	4			1
1	1	1	1	1	50	2	2	1		3	5	5	13		0	1	0	0	0	0	0	0	0	0	0	0	0	0	0	0	0	0	0	0	0	0	0	0	0	0	0	0			0	4			2
1	1	1	1	1	25	1	1	2		2	5	1	16		0	1	0	0	0	0	1	0	0	0	0	0	0	0	0	0	0	1	1	0	0	0	0	0	0	0	0	0			0	4			1
1	1	1	1	1	28	2	2	4		3	2	1	18		1	0	0	0	0	0	0	0	0	0	0	0	0	0	0	0	0	0	0	0	0	0	0	0	0	0	0	0			0	4			2
1	1	1	1	1	35	2	2	1		3	8	1	7		0	0	0	0	0	0	0	0	0	0	0	0	0	0	1	0	0	0	0	0	0	0	0	0	0	0	0	0			0	4			2
1	1	1	1	1	33	2	2	4		3	1	1	15		0	0	0	1	0	0	0	0	0	0	0	0	0	0	0	0	0	0	0	0	0	0	0	0	0	0	0	0			0	4			1
1	1	1	1	1	20	2	2	1		2	8	1	7		0	1	0	0	0	0	0	0	0	0	0	0	1	0	0	0	0	0	0	0	1	0	1	0	0	0	0	0			0	4			1
1	1	1	1	1	20	1	1	2		3	6	1	4		0	1	0	0	0	0	1	0	0	0	0	0	0	0	0	0	0	0	0	0	0	0	0	0	0	0	0	0			0	4			3
1	1	1	1	1	42	1	1	1		3	1	2	5		1	0	0	0	0	0	0	0	0	0	0	0	0	0	0	0	0	0	0	0	0	0	0	0	0	0	0	0			0	4			3
1	1	1	1	1	27	2	2	3		2	6	1	2		1	0	0	0	0	0	0	0	0	0	0	0	0	0	0	0	0	0	0	0	0	0	0	0	0	0	0	0			0	4			1
1	1	1	1	1	30	2	2	1		3	7	1	7		0	1	0	0	0	0	1	0	0	0	0	0	0	0	0	0	0	0	0	0	0	0	0	0	0	0	1	0			0	4			1
1	1	1	1	1	25	1	3	2		3	5	2	16		0	0	0	0	0	0	0	0	0	0	0	0	0	0	0	0	0	0	0	0	0	0	0	0	1	0	0	0			1	4			1
1	1	1	1	1	48	2	2	1		2	5	2	2		0	0	1	0	0	0	0	0	0	0	0	0	0	0	0	0	0	0	0	0	0	0	0	0	0	0	0	0			0	4			2
1	1	1	1	1	20	1	1	2		2	5	3	16		0	0	0	0	0	0	0	0	0	0	0	0	0	0	0	0	0	0	1	0	0	0	0	0	0	0	0	0			0	4			1
1	1	1	1	1	15	1	1	4		2	6	1	7		0	0	1	0	0	0	0	0	0	0	0	0	0	0	0	0	0	0	0	0	0	0	0	0	0	0	0	0			1	2			1
1	1	1	1	1	20	1	1	4		2	6	1	16		0	0	0	0	0	0	0	0	0	0	0	0	0	0	0	0	0	0	0	0	0	0	0	0	1	0	0	0			1	4			1
1	1	1	1	1	40	2	2	1		3	1	2	26		1	0	0	0	0	0	0	0	0	0	0	0	0	0	0	0	0	0	0	0	0	0	0	0	0	0	0	0			0	4			0
1	1	1	1	1	18	2	4	4		2	9	3	4		0	1	0	0	0	0	0	0	0	0	0	0	0	0	0	0	0	0	0	0	0	0	0	0	1	0	0	0			1	3			1
1	1	1	1	1	27	1	1	2		0	5	1	16		0	1	0	0	0	0	1	0	0	0	0	0	0	0	0	0	0	1	1	0	0	0	0	0	1	0	0	0			1	4			1
1	1	1	1	1	21	2	2	4		3	2	4	7		0	0	0	0	0	0	1	0	0	0	0	0	0	0	0	0	0	0	0	0	0	0	0	0	0	0	0	0			0	4			1
1	1	1	1	1	21	2	2	1		3	5	3	7		1	0	0	0	0	0	0	0	0	0	0	0	0	0	0	0	0	0	0	0	0	0	0	0	0	0	0	0			0	4			2
1	1	1	1	1	21	2	2	3		2	1	1	7		0	1	0	0	0	0	0	0	0	0	0	0	1	0	0	0	0	1	0	0	0	0	0	0	1	0	0	0			0	4			1
1	1	1	1	1	27	1	1	2		2	5	1	16		0	0	0	1	0	0	0	0	0	0	0	0	0	0	0	0	0	0	0	0	0	0	0	0	0	0	0	1			0	4			2
1	1	1	1	1	20	1	1	1		3	6	1	7		0	0	0	1	0	0	1	0	0	0	0	0	0	0	0	0	0	0	0	0	0	0	0	0	0	0	0	0			0	4			3
1	1	1	1	1	18	1	1	1		3	6	1	25		1	0	0	0	0	0	0	0	0	0	0	0	0	0	0	0	0	0	0	0	0	0	0	0	0	0	0	0			0	4			0
1	1	1	1	1	14	1	1	2		1	6	3	16		1	0	0	0	0	0	0	0	0	0	0	0	0	0	0	0	0	0	0	0	0	0	0	0	0	0	0	0			0	4			0
1	1	1	1	1	16	1	1	1		2	6	1	25		1	0	0	0	0	0	0	0	0	0	0	0	0	0	0	0	0	0	0	0	0	0	0	0	0	0	0	0			0	4			0
1	1	1	1	1	14	1	1	1		2	3	1	16		0	1	0	0	0	0	0	0	0	0	0	0	0	0	0	0	0	1	1	0	0	0	0	0	0	0	0	0			1	4			0
1	1	1	1	1	18	1	1	1		3	6	1	25		1	0	0	0	0	0	0	0	0	0	0	0	0	0	0	0	0	0	0	0	0	0	0	0	0	0	0	0			0	4			0
1	1	1	1	1	17	1	1	1		2	6	1	25		1	0	0	0	0	0	0	0	0	0	0	0	0	0	0	0	0	0	0	0	0	0	0	0	0	0	0	0			0	4			0
1	1	1	1	1	16	1	1	1		2	6	1	16		0	1	0	0	0	0	0	0	0	0	0	0	0	0	0	0	0	1	1	0	0	0	0	0	0	0	0	0			1	4			0
1	1	1	1	1	18	1	1	1		3	2	1	7		1	0	0	0	0	0	0	0	0	0	0	0	0	0	0	0	0	0	0	0	0	0	0	0	0	0	0	0			0	4			0
1	1	1	1	1	24	1	1	2		2	8	1	16		0	0	0	1	0	0	0	0	0	0	0	0	0	0	0	0	0	0	0	0	0	0	0	0	0	0	0	0			1	1			0
1	1	1	1	1	22	1	1	1		1	6	1	16		0	1	0	0	0	0	0	0	0	0	0	0	0	0	0	0	0	0	0	0	0	0	0	0	0	0	0	0			0	4			0
1	1	1	1	1	18	1	4	4		2	5	5	4		0	1	0	0	0	1	0	0	0	0	0	0	0	0	0	0	0	0	0	0	1	0	0	0	0	0	0	0			0	4			0
1	1	1	1	1	17	1	3	2		2	5	2	6		0	0	0	0	0	0	0	1	0	0	0	0	0	0	0	0	0	0	0	0	0	0	0	0	0	0	0	0			1	2			0
1	1	1	1	1	17	1	1	1		2	6	1	25		1	0	0	0	0	0	0	0	0	0	0	0	0	0	0	0	0	0	0	0	0	0	0	0	0	0	0	0			0	4			0
1	1	1	1	1	17	1	1	1		2	6	1	25		1	0	0	0	0	0	0	0	0	0	0	0	0	0	0	0	0	0	0	0	0	0	0	0	0	0	0	0			0	4			0
1	1	1	1	1	27	1	1	1		3	5	1	7		1	0	0	0	0	0	0	0	0	0	0	0	0	0	0	0	0	0	0	0	0	0	0	0	0	0	0	0			0	4			0
1	1	1	1	1	18	1	1	1		2	6	1	25		1	0	0	0	0	0	0	0	0	0	0	0	0	0	0	0	0	0	0	0	0	0	0	0	0	0	0	0			0	4			0
1	1	1	1	1	22	2	2	1		3	6	1	7		0	0	0	0	0	0	0	0	0	0	0	0	0	0	0	0	0	0	0	0	0	0	0	0	0	0	1	0			0	4			0
1	1	1	1	1	18	1	1	1		3	6	1	14		1	0	0	0	0	0	0	0	0	0	0	0	0	0	0	0	0	0	0	0	0	0	0	0	0	0	0	0			1	4			0
1	1	1	1	1	18	1	1	1		3	6	1	25		1	0	0	0	0	0	0	0	0	0	0	0	0	0	0	0	0	0	0	0	0	0	0	0	0	0	0	0			0	4			0
1	1	1	1	1	17	1	1	2		2	6	1	16		0	0	0	0	0	0	0	0	0	0	0	0	0	0	0	0	0	1	0	0	0	0	0	0	0	0	0	1			1	4			0
1	1	1	1	1	30	2	2	1		3	8	4	7		1	0	0	0	0	0	0	0	0	0	0	0	0	0	0	0	0	0	0	0	0	0	0	0	0	0	0	0			0	4			0
1	1	1	1	1	17	1	1	1		0	5	1	1		0	0	1	0	0	0	0	0	0	0	0	0	0	0	0	0	0	0	0	0	0	0	0	0	0	0	0	0			0	4			0
1	1	1	1	1	30	1	1	1		3	5	1	10		1	0	0	0	0	0	0	0	0	0	0	0	0	0	0	0	0	0	0	0	0	0	0	0	0	0	0	0			0	4			0
1	1	1	1	1	24	1	1	1		3	6	1	7		1	0	0	0	0	0	0	0	0	0	0	0	0	0	0	0	0	0	0	0	0	0	0	0	0	0	0	0			0	4			0
1	1	1	1	1	20	2	2	1		3	6	1	18		1	0	0	0	0	0	0	0	0	0	0	0	0	0	0	0	0	0	0	0	0	0	0	0	0	0	0	0			0	4			0
1	1	1	1	1	18	1	1	2		2	6	1	7		1	0	0	0	0	0	0	0	0	0	0	0	0	0	0	0	0	0	0	0	0	0	0	0	0	0	0	0			0	4			0
1	1	1	1	1	17	1	1	2		2	6	1	7		1	0	0	0	0	0	0	0	0	0	0	0	0	0	0	0	0	0	0	0	0	0	0	0	0	0	0	0			0	4			0
1	1	1	1	1	19	1	1	2		2	6	1	5		0	0	0	0	0	0	0	0	0	0	0	0	0	0	0	0	0	1	0	0	0	0	0	0	0	0	0	0			0	4			0
1	1	1	1	1	24	1	1	1		2	6	1	16		1	0	0	0	0	0	0	0	0	0	0	0	0	0	0	0	0	0	0	0	0	0	0	0	0	0	0	0			0	4			0
1	1	1	1	1	18	1	1	2		3	6	1	25		1	0	0	0	0	0	0	0	0	0	0	0	0	0	0	0	0	0	0	0	0	0	0	0	0	0	0	0			0	4			0
1	1	1	1	1	20	1	1	2		2	5	1	16		1	0	0	0	0	0	0	0	0	0	0	0	0	0	0	0	0	0	0	0	0	0	0	0	0	0	0	0			1	4			0
1	1	1	1	1	25	1	1	2		2	8	1	16		0	0	1	0	0	0	0	0	0	0	0	0	0	0	0	0	0	0	0	0	0	0	0	0	0	0	0	0			1	3			0
1	1	1	1	1	18	2	2	1		2	6	1	6		1	0	0	0	0	0	0	0	0	0	0	0	0	0	0	0	0	0	0	0	0	0	0	0	0	0	0	0			0	4			0
1	1	1	1	1	23	1	1	1		3	6	1	4		1	0	0	0	0	0	0	0	0	0	0	0	0	0	0	0	0	0	0	0	0	0	0	0	0	0	0	0			0	4			0
1	1	1	1	1	18	1	1	1		3	6	1	25		1	0	0	0	0	0	0	0	0	0	0	0	0	0	0	0	0	0	0	0	0	0	0	0	0	0	0	0			0	4			0
1	1	1	1	1	22	1	1	4		3	8	1	7		0	0	0	0	0	0	0	0	0	0	0	0	0	0	0	0	0	1	1	0	0	1	0	0	0	0	0	0			0	4			0
1	1	1	1	1	19	2	2	1		2	6	1	5		0	0	0	0	0	0	1	0	0	0	0	0	0	0	0	0	0	0	0	0	0	0	0	0	0	0	0	0			0	4			0
1	1	1	1	1	20	2	2	1		2	6	3	11		0	0	0	0	0	0	0	0	0	0	0	0	0	0	0	0	0	0	0	0	0	0	0	0	1	0	0	0			0	4			0
1	1	1	1	1	19	2	2	1		3	6	1	4		1	0	0	0	0	0	0	0	0	0	0	0	0	0	0	0	0	0	0	0	0	0	0	0	0	0	0	0			0	4			0
1	1	1	1	1	23	1	1	1		3	1	3	7		1	0	0	0	0	0	0	0	0	0	0	0	0	0	0	0	0	0	0	0	0	0	0	0	0	0	0	0			0	4			0
1	1	1	1	1	14	1	1	1		1	6	1	16		1	0	0	0	0	0	0	0	0	0	0	0	0	0	0	0	0	0	0	0	0	0	0	0	0	0	0	0			0	4			0
1	1	1	1	1	16	2	2	1		2	6	1	15		1	0	0	0	0	0	0	0	0	0	0	0	0	0	0	0	0	0	0	0	0	0	0	0	0	0	0	0			0	4			0
1	1	1	1	1	16	2	2	1		2	6	1	1		1	0	0	0	0	0	0	0	0	0	0	0	0	0	0	0	0	0	0	0	0	0	0	0	0	0	0	0			0	4			0
1	1	1	1	1	18	2	2	1		2	6	1	4		1	0	0	0	0	0	0	0	0	0	0	0	0	0	0	0	0	0	0	0	0	0	0	0	0	0	0	0			0	4			0
1	1	1	1	1	20	2	2	1		3	6	1	6		1	0	0	0	0	0	0	0	0	0	0	0	0	0	0	0	0	0	0	0	0	0	0	0	0	0	0	0			0	4			0
1	1	1	1	1	19	2	2	1		3	6	1	5		1	0	0	0	0	0	0	0	0	0	0	0	0	0	0	0	0	0	0	0	0	0	0	0	0	0	0	0			0	4			0
1	1	1	1	1	20	2	2	1		3	6	1	11		0	1	0	0	0	0	0	0	0	0	0	0	0	0	0	0	0	0	0	0	0	0	0	0	0	0	0	0			0	4			0
1	1	1	1	1	24	2	2	4		3	6	1	15		0	0	0	0	0	0	0	0	0	0	0	0	0	0	0	0	0	0	0	0	1	0	0	0	0	0	0	0			0	4			0
1	1	1	1	1	26	1	1	1		3	8	1	19		1	0	0	0	0	0	0	0	0	0	0	0	0	0	0	0	0	0	0	0	0	0	0	0	0	0	0	0			0	4			0
1	1	1	1	1	19	1	1	1		2	6	1	7		0	0	0	0	0	0	0	0	0	0	0	0	1	0	0	0	0	0	0	0	0	0	0	0	0	0	0	0			1	4			0
1	1	1	1	1	23	1	1	1		3	6	1	7		1	0	0	0	0	0	0	0	0	0	0	0	0	0	0	0	0	0	0	0	0	0	0	0	0	0	0	0			0	4			0
1	1	1	1	1	23	1	1	1		3	6	1	4		0	0	0	0	0	0	0	0	0	0	0	0	0	0	0	0	0	0	0	0	0	0	1	0	0	0	0	0			0	4			0
1	1	1	1	1	17	1	1	1		2	6	1	5		1	0	0	0	0	0	0	0	0	0	0	0	0	0	0	0	0	0	0	0	0	0	0	0	0	0	0	0			0	4			0
1	1	1	1	1	19	2	2	1		2	6	1	7		1	0	0	0	0	0	0	0	0	0	0	0	0	0	0	0	0	0	0	0	0	0	0	0	0	0	0	0			0	4			0
1	1	1	1	1	25	2	2	1		3	7	1	7		1	0	0	0	0	0	0	0	0	0	0	0	0	0	0	0	0	0	0	0	0	0	0	0	0	0	0	0			0	4			0
1	1	1	1	1	25	1	1	2		3	5	1	15		1	0	0	0	0	0	0	0	0	0	0	0	0	0	0	0	0	0	0	0	0	0	0	0	0	0	0	0			0	4			0
1	1	1	1	1	37	1	1	1		3	2	1	16		1	0	0	0	0	0	0	0	0	0	0	0	0	0	0	0	0	0	0	0	0	0	0	0	0	0	0	0			0	4			0
1	1	1	1	1	22	1	1	1		2	6	1	7		1	0	0	0	0	0	0	0	0	0	0	0	0	0	0	0	0	0	0	0	0	0	0	0	0	0	0	0			0	4			0
1	1	1	1	1	17	1	1	1		2	6	1	3		1	0	0	0	0	0	0	0	0	0	0	0	0	0	0	0	0	0	0	0	0	0	0	0	0	0	0	0			1	4			0
1	1	1	1	1	19	1	1	1		3	6	1	4		0	0	0	0	0	0	0	0	0	0	0	0	0	0	0	0	0	0	1	0	0	0	0	0	0	0	0	0			0	4			0
1	1	1	1	1	16	2	2	1		2	6	1	3		0	0	1	0	0	0	0	0	0	0	0	0	0	0	0	0	0	0	0	0	0	0	0	0	0	0	0	0			0	4			0
1	1	1	1	1	30	1	1	1		3	6	1	32		1	0	0	0	0	0	0	0	0	0	0	0	0	0	0	0	0	0	0	0	0	0	0	0	0	0	0	0			0	4			0
1	1	1	1	1	18	1	1	2		2	6	1	7		1	0	0	0	0	0	0	0	0	0	0	0	0	0	0	0	0	0	0	0	0	0	0	0	0	0	0	0			0	4			0
1	1	1	1	1	16	1	3	2		3	5	1	7		0	0	0	0	0	0	0	0	0	0	0	0	0	0	0	0	0	0	0	0	0	0	0	0	0	0	0	1			1	2			0
1	1	1	1	1	27	1	1	2		2	6	1	16		0	0	0	0	1	0	0	0	0	0	0	0	0	0	0	0	0	0	0	0	0	0	0	0	0	0	0	0			1	2			0
1	1	1	1	1	21	1	1	1		3	6	1	16		1	0	0	0	0	0	0	0	0	0	0	0	0	0	0	0	0	0	0	0	0	0	0	0	0	0	0	0			0	4			0
1	1	1	1	1	13	1	1	1		2	6	1	16		0	1	0	0	0	0	0	0	0	0	0	0	0	0	0	0	0	1	0	0	0	0	0	0	0	0	0	0			0	4			0
1	1	1	1	1	18	1	1	2		3	6	1	14		1	0	0	0	0	0	0	0	0	0	0	0	0	0	0	0	0	0	0	0	0	0	0	0	0	0	0	0			0	4			0
1	1	1	1	1	20	1	1	2		2	8	1	16		0	0	0	0	0	0	0	0	0	1	0	0	0	0	0	0	0	1	0	0	0	0	0	0	0	0	0	0			0	2			0
1	1	1	1	1	18	1	1	2		0	5	1	25		1	0	0	0	0	0	0	0	0	0	0	0	0	0	0	0	0	1	0	0	0	0	0	0	0	0	0	0			0	4			0
1	1	1	1	1	30	1	1	4		3	1	1	20		1	0	0	0	0	0	0	0	0	0	0	0	0	0	0	0	0	0	0	0	0	0	0	0	0	0	0	0			0	4			0
1	1	1	1	1	27	1	1	1		2	1	1	15		0	0	0	0	0	0	0	0	0	0	0	0	0	0	0	0	0	1	0	0	0	0	0	0	1	0	0	0			0	4			0
1	1	1	1	1	17	1	1	1		2	6	1	14		1	0	0	0	0	0	0	0	0	0	0	0	0	0	0	0	0	0	0	0	0	0	0	0	0	0	0	0			0	4			1
1	1	1	1	1	34	2	2	1		3	8	2	17		1	0	0	0	0	0	0	0	0	0	0	0	0	0	0	0	0	0	0	0	0	0	0	0	0	0	0	0			0	4			0
1	1	1	1	1	17	1	1	2		2	6	1	25		1	0	0	0	0	0	0	0	0	0	0	0	0	0	0	0	0	0	0	0	0	0	0	0	0	0	0	0			0	4			0
1	1	1	1	1	28	2	2	1		3	5	1	17		1	0	0	0	0	0	0	0	0	0	0	0	0	0	0	0	0	0	0	0	0	0	0	0	0	0	0	0			0	4			1
1	1	1	1	1	23	2	2	4		3	6	1	7		1	0	0	0	0	0	0	0	0	0	0	0	0	0	0	0	0	0	0	0	0	0	0	0	0	0	0	0			0	4			0
1	1	1	1	1	20	2	2	1		3	6	3	15		0	0	0	1	0	0	0	0	0	0	0	0	0	0	0	0	0	0	0	0	0	0	0	0	0	0	0	0			0	4			0
1	1	1	1	1	28	1	1	1		3	7	1	25		1	0	0	0	0	0	0	0	0	0	0	0	0	0	0	0	0	0	0	0	0	0	0	0	0	0	0	0			0	4			0
1	1	1	1	1	26	1	1	1		3	6	1	16		1	0	0	0	0	0	0	0	0	0	0	0	0	0	0	0	0	0	0	0	0	0	0	0	0	0	0	0			0	4			0
1	1	1	1	1	33	1	1	1		3	1	1	16		0	0	0	0	1	0	0	0	0	0	0	0	0	0	0	0	0	0	0	0	0	0	0	0	0	0	0	0			0	4			0
1	1	1	1	1	20	1	1	1		2	8	1	16		0	0	0	0	0	0	0	0	0	0	0	0	0	0	0	1	0	0	0	0	0	0	0	0	0	0	0	0			0	4			1
1	1	1	1	1	28	1	1	4		3	6	1	15		1	0	0	0	0	0	0	0	0	0	0	0	0	0	0	0	0	0	0	0	0	0	0	0	0	0	0	0			1	4			0
1	1	1	1	1	14	1	1	1		1	6	1	7		0	0	0	0	0	0	0	0	0	0	0	0	0	0	0	0	0	1	0	0	0	0	0	0	0	0	0	0			0	4			0
1	1	1		1	30	1	1	1		3	8	1	7		1	0	0	0	0	0	0	0	0	0	0	0	0	0	0	0	0	0	0	0	0	0	0	0	0	0	0	0			0	4			0
1	1	1	1	1	35	1	1	1		3	1	2	19		0	1	0	0	0	0	0	0	0	0	0	0	0	0	0	0	0	0	0	0	0	0	0	0	0	0	0	0			0	4			0
1	1	1	1	1	20	1	1	1		2	6	1	16		1	0	0	0	0	0	0	0	0	0	0	1	0	0	0	0	0	0	0	0	0	0	0	0	0	1	0	0			1	4			1
1	1	1	1	1	17	1	1	1		2	6	1	25		1	0	0	0	0	0	0	0	0	0	0	0	0	0	0	0	0	0	0	0	0	0	0	0	0	0	0	0			0	4			0
1	1	1	1	1	23	1	1	4		3	8	1	7		1	0	0	0	0	0	0	0	0	0	0	0	0	0	0	0	0	0	0	0	0	0	0	0	0	0	0	0			0	4			0
1	1	1	1	1	26	1	1	1		3	2	1	16		1	0	0	0	0	0	0	0	0	0	0	0	0	0	0	0	0	0	0	0	0	0	0	0	0	0	0	0			0	4			0
1	1	1	1	1	17	1	1	2		3	6	1	7		0	1	0	0	0	0	0	0	0	0	0	0	0	0	0	0	0	0	0	0	0	0	0	0	0	0	0	0	Short sighted		1	4	2		0
1	1	1	1	1	19	2	1	1		2	6	1	16		1	0	0	0	0	0	0	0	0	0	0	0	0	0	0	0	0	1	0	0	1	0	0	0	0	0	0	0			0	4			0
1	1	1	1	1	26	1	1	4		3	2	1	7		1	0	0	0	0	0	0	0	0	0	0	0	0	0	0	0	0	0	0	0	0	0	0	0	0	0	0	0			0	4			1
1	1	1	1	1	33	2	2	1		3	8	1	7		1	0	0	0	0	0	0	0	0	0	0	0	0	0	0	0	0	0	0	0	0	0	0	0	0	0	0	0			0	4			0
1	1	1	1	1	18	1	1	1		2	6	1	16		1	0	0	0	0	0	0	0	0	0	0	0	0	0	0	0	0	0	0	0	0	0	0	0	0	0	0	0			0	4			0
1	1	1	1	1	20	2	2	1		3	6	1	7		1	0	0	0	0	0	0	0	0	0	0	0	0	0	0	0	0	0	0	0	0	0	0	0	0	0	0	0			0	4			1
1	1	1	1	1	18	2	2	3		2	6	1	7		1	0	0	0	0	0	0	0	0	0	0	0	0	0	0	0	0	0	0	0	0	0	0	0	0	0	0	0			0	4			0
1	1	1	1	1	35	1	1	1		3	1	1	25		1	0	0	0	0	0	0	0	0	0	0	0	0	0	0	0	0	0	0	0	0	0	0	0	0	0	0	0			0	4			1
1	1	1	1	1	17	1	1	1		2	6	1	16		0	0	0	0	0	0	0	0	0	0	0	0	0	0	0	0	0	1	0	0	0	0	0	0	1	0	0	0			0	4			0
1	1	1	1	1	29	1	1	1		3	1	1	15		1	0	0	0	0	0	0	0	0	0	0	0	0	0	0	0	0	0	0	0	0	0	0	0	0	0	0	0			1	4			0
1	1	1	1	1	28	2	2	4		3	1	1	7		1	0	0	0	0	0	0	0	0	0	0	0	0	0	0	0	0	0	0	0	0	0	0	0	0	0	0	0			0	4			0
1	1	1	1	1	24	2	2	1		3	5	1	7		1	0	0	0	0	0	0	0	0	0	0	0	0	0	0	0	0	0	0	0	0	0	0	0	0	0	0	0			0	4			1
1	1	1	1	1	33	1	1	1		3	2	1	7		0	0	0	0	0	0	0	0	0	0	0	0	0	0	0	0	0	1	0	0	0	0	0	0	0	0	0	0			0	4			0
1	1	1	1	1	27	1	1	1		3	5	1	12		1	0	0	0	0	0	0	0	0	0	0	0	0	0	0	0	0	0	0	0	0	0	0	0	0	0	0	0			1	4			0
1	1	1	1	1	20	1	1	1		1	8	1	16		0	0	0	0	0	0	0	0	0	0	0	0	0	0	0	0	0	1	0	0	0	0	0	0	0	0	0	0			0	2			1
1	1	1	1	1	17	1	1	1		2	6	1	25		1	0	0	0	0	0	0	0	0	0	0	0	0	0	0	0	0	0	0	0	0	0	0	0	0	0	0	0			0	4			0
1	1	1	1	1	15	1	1	1		2	6	1	16		0	0	0	0	0	0	0	0	0	0	0	0	0	0	0	0	0	1	1	0	0	0	0	0	0	0	0	0			1	4			1
1	1	1	1	1	18	1	1	1		2	8	1	7		1	0	0	0	0	0	0	0	0	0	0	0	0	0	0	0	0	0	0	0	0	0	0	0	0	0	0	0			0	4			0
1	1	1	1	1	26	1	5	1		0	9	1	13		1	0	0	0	0	0	0	0	0	0	0	0	0	0	0	0	0	0	0	0	0	0	0	0	0	0	0	0			1	1			0
1	1	1	1	1	28	2	2	1		3	5	1	4		0	0	0	0	0	0	0	0	0	0	0	0	0	0	0	0	0	0	0	0	1	0	0	0	0	0	0	0			0	4			1
1	1	1	1	1	20	1	1	1		3	6	1	16		1	0	0	0	0	0	0	0	0	0	0	0	0	0	0	0	0	0	0	0	0	0	0	0	0	0	0	0			0	4			1
1	1	1	1	1	24	1	1	2		2	1	1	16		1	0	0	0	0	0	0	0	0	0	0	0	0	0	0	0	0	0	0	0	0	0	0	0	0	0	0	0			0	4			1
1	1	1	1	1	36	2	2	3		3	5	1	25		0	0	0	1	0	0	0	0	0	0	0	0	0	0	0	0	0	0	0	0	0	0	0	0	0	0	0	0			0	4			0
1	1	1	1	1	29	1	1	1		3	5	1	7		1	0	0	0	0	0	0	0	0	0	0	0	0	0	0	0	0	0	0	0	0	0	0	0	0	0	0	0			0	4			3
1	1	1	1	1	22	2	2	1		3	6	1	7		1	0	0	0	0	0	0	0	0	0	0	0	0	0	0	0	0	0	0	0	0	0	0	0	0	0	0	0			0	4			0
1	1	1	1	1	30	1	1	2		3	1	1	25		1	0	0	0	0	0	0	0	0	0	0	0	0	0	0	0	0	0	0	0	0	0	0	0	0	0	0	0			0	4			1
1	1	1	1	1	26	1	1	1		3	8	1	2		1	0	0	0	0	0	0	0	0	0	0	0	0	0	0	0	0	0	0	0	0	0	0	0	0	0	0	0			0	4			0
1	1	1	1	1	16	1	1	1		2	6	1	14		1	0	0	0	0	0	0	0	0	0	0	0	0	0	0	0	0	0	0	0	0	0	0	0	0	0	0	0			0	4			0
1	1	1	1	1	18	1	1	1		3	6	1	25		1	0	0	0	0	0	0	0	0	0	0	0	0	0	0	0	0	0	0	0	0	0	0	0	0	0	0	0			0	4			0
1	1	1	1	1	15	1	1	4		0	5	1	16		0	1	0	1	1	0	0	1	0	0	0	0	0	0	0	0	0	0	1	0	0	0	0	0	0	0	0	0			0	4			0
1	1	1	1	1	13	1	1	1		2	3	1	16		0	0	0	0	0	0	0	0	0	0	0	0	0	0	0	0	0	1	1	0	0	0	0	0	0	0	0	0			1	4			1
1	1	1	1	1	22	2	2	3		0	9	2	23		1	0	0	0	0	0	0	0	0	0	0	0	0	0	0	0	0	0	0	0	0	0	0	0	0	0	0	0			0	4			0
1	1	1	1	1	18	2	2	1		2	6	1	11		1	0	0	0	0	0	0	0	0	0	0	0	0	0	0	0	0	1	0	0	0	0	0	0	0	0	0	0			0	4			1
1	1	1	1	1	22	1	1	1		2	6	1	16		1	0	0	0	0	0	0	0	0	0	0	0	0	0	0	0	0	0	0	0	0	0	0	0	0	0	0	0			0	4			0
1	1	1	1	1	24	1	1	1		3	5	1	7		1	0	0	0	0	0	0	0	0	0	0	0	0	0	0	0	0	0	0	0	0	0	0	0	0	0	0	0			0	4			0
1	1	1	1	1	27	1	1	1		3	1	1	20		0	0	0	0	0	0	0	0	0	0	0	0	0	0	0	0	0	1	0	0	0	0	0	0	0	0	0	0			0	4			3
1	1	1	1	1	28	1	1	1		2	8	2	8		0	1	0	0	0	0	0	0	0	0	0	0	0	0	0	0	0	0	0	0	0	0	0	0	0	0	0	0			1	2			0
1	1	1	1	1	26	2	2	1		3	2	1	7		0	1	0	0	0	0	0	0	0	0	0	0	0	0	0	0	0	0	1	0	0	0	0	0	0	0	0	0			0	4			1
1	1	1	1	1	30	1	1	2		3	5	2	14		1	0	0	0	0	0	0	0	0	0	0	0	0	0	0	0	0	0	0	0	0	0	0	0	0	0	0	0			0	4			0
1	1	1	1	1	17	1	1	1		2	3	1	16		1	0	0	0	0	0	0	0	0	0	0	0	0	0	0	0	0	0	0	0	0	0	0	0	0	0	0	0			0	4			2
1	1	1	1	1	20	2	2	1		2	6	1	16		1	0	0	0	0	0	0	0	0	0	0	0	0	0	0	0	0	0	0	0	0	0	0	0	0	0	0	0			0	4			1
1	1	1	1	1	32	1	1	4		3	2	1	16		0	0	0	0	0	0	0	0	0	0	0	0	0	0	0	0	0	1	0	0	0	0	0	0	0	0	0	0			0	4			0
1	1	1	1	1	28	1	1	4		3	8	1	7		1	0	0	0	0	0	0	0	0	0	0	0	0	0	0	0	0	0	0	0	0	0	0	0	0	0	0	0			0	1			0
1	1	1	1	1	26	1	1	4		3	1	1	16		0	1	0	0	0	0	0	0	0	0	0	0	0	0	0	1	0	0	0	0	0	0	0	0	0	0	0	0			1	4	2		0
1	1	1	1	1	22	1	1	1		3	6	1	7		1	0	0	0	0	0	0	0	0	0	0	0	0	0	0	0	0	0	0	0	0	0	0	0	0	0	0	0			0	4			1
1	1	1	1	1	26	1	1	1		3	8	5	20		1	0	0	0	0	0	0	0	0	0	0	0	0	0	0	0	0	0	0	0	0	0	0	0	0	0	0	0			0	3			1
1	1	1	1	1	26	1	1	2		2	6	1	7		0	0	0	0	0	0	0	0	0	0	0	0	0	0	0	1	0	0	0	0	0	0	0	0	0	0	0	0			0	4			2
1	1	1	1	1	25	1	1	1		2	6	1	16		1	0	0	0	0	0	0	0	0	0	0	0	0	0	0	0	0	1	0	0	0	0	0	0	0	0	0	0			0	4			0
1	1	1	1	1	19	2	2	1		2	6	1	5		1	0	0	0	0	0	0	0	0	0	0	0	0	0	0	0	0	0	0	0	0	0	0	0	0	0	0	0			0	4			0
1	1	1	1	1	23	1	1	1		3	5	1	16		1	0	0	0	0	0	0	0	0	0	0	0	0	0	0	0	0	0	0	0	0	0	0	0	0	0	0	0			0	4			0
1	1	1	1	1	17	1	1	2		2	6	1	1		0	0	0	0	0	0	1	0	0	0	0	0	0	0	0	0	0	0	0	0	0	0	0	0	0	0	0	0			1	3			0
1	1	1	1	1	33	2	2	3		3	2	3	3		1	0	0	0	0	0	0	0	0	0	0	0	0	0	0	0	0	0	0	0	0	0	0	0	0	0	0	0			0	4			0
1	1	1	1	1	22	1	1	4		3	6	1	7		1	0	0	0	0	0	0	0	0	0	0	0	0	0	0	0	0	0	0	0	0	0	0	0	0	0	0	0			0	4			1
1	1	1	1	1	23	2	2	1		3	6	1	7		1	0	0	0	0	0	0	0	0	0	0	0	0	0	0	0	0	0	0	0	0	0	0	0	0	0	0	0			0	4			0
1	1	1	1	1	20	2	2	1		3	5	1	7		1	0	0	0	0	0	0	0	0	0	0	0	0	0	0	0	0	0	0	0	0	0	0	0	0	0	0	0			0	4			0
1	1	1	1	1	21	1	1	1		3	6	1	7		1	0	0	0	0	0	0	0	0	0	0	0	0	0	0	0	0	0	0	0	0	0	0	0	0	0	0	0			0	4			1
1	1	1	1	1	16	1	1	1		2	6	1	16		0	1	0	0	0	0	0	0	0	0	0	0	0	0	0	0	0	1	1	0	0	0	0	0	0	0	0	0			1	4			1
1	1	1	1	1	18	2	2	1		2	6	1	5		0	0	0	0	0	0	1	0	0	0	0	0	0	0	0	0	0	0	0	0	0	0	0	0	0	0	0	0			0	4			1
1	1	1	1	1	33	1	1	2		3	1	1	7		0	0	0	0	0	0	0	0	0	0	0	0	0	0	0	1	0	0	0	0	0	0	0	0	0	0	0	0			0	4			1
1	1	1	1	1	26	1	1	1		3	7	2	16		0	0	0	0	0	0	0	0	0	0	0	0	0	0	0	0	0	1	0	0	0	0	0	0	0	0	0	0			0	4			0
1	1	1	1	1	17	1	1	1		2	6	1	9		1	0	0	0	0	0	0	0	0	0	0	0	0	0	0	0	0	0	0	0	0	0	0	0	0	0	0	0			0	4			0
1	1	1	1	1	26	2	2	4		3	5	2	18		1	0	0	0	0	0	0	0	0	0	0	0	0	0	0	0	0	0	0	0	0	0	0	0	0	0	0	0			0	4			1
1	1	1	1	1	18	2	2	1		2	6	1	4		1	0	0	0	0	0	0	0	0	0	0	0	0	0	0	0	0	0	0	0	0	0	0	0	0	0	0	0			0	4			0
1	1	1	1	1	17	1	1	1		2	6	1	14		1	0	0	0	0	0	0	0	0	0	0	0	0	0	0	0	0	0	0	0	0	0	0	0	0	0	0	0			0	4			1
1	1	1	1	1	23	1	1	1		3	6	1	21		0	0	0	0	0	0	0	0	0	0	0	0	1	0	0	0	0	0	0	0	0	0	0	0	0	0	0	0			0	4			1
1	1	1	1	1	40	2	1	1		3	1	2	30		1	0	0	0	0	0	0	0	0	0	0	0	0	0	0	0	0	0	0	0	0	0	0	0	0	0	0	0			0	4			1
1	1	1	1	1	19	2	2	3		2	6	2	9		1	0	0	0	0	0	0	0	0	0	0	0	0	0	0	0	0	0	0	0	0	0	0	0	0	0	0	0			0	4			0
1	1	1	1	1	16	1	1	1		2	6	1	9		1	0	0	0	0	0	0	0	0	0	0	0	0	0	0	0	0	0	0	0	0	0	0	0	0	0	0	0			0	4			0
1	1	1	1	1	23	1	1	2		2	9	1	16		0	1	0	0	0	0	0	0	0	0	0	0	0	0	0	0	0	0	0	0	0	0	0	0	0	0	0	0			0	1			0
1	1	1	1	1	15	1	1	1		2	6	1	10		1	0	0	0	0	0	0	0	0	0	0	0	0	0	0	0	0	0	0	0	0	0	0	0	0	0	0	0			0	4			0
1	1	1	1	1	34	1	1	1		3	1	2	16		0	0	0	0	0	0	1	0	0	0	0	0	0	0	0	0	0	0	0	0	0	0	0	0	0	0	0	0			0	4			1
1	1	1	1	1	31	1	1	1		3	8	1	15		0	0	0	0	0	0	0	0	0	0	0	0	0	0	0	0	0	1	0	0	0	0	0	0	0	0	0	0	Ulcer		0	4			0
1	1	1	1	1	17	1	1	2		3	6	1	7		1	0	0	0	0	0	0	0	0	0	0	0	0	0	0	0	0	0	0	0	0	0	0	0	0	0	0	0	Short sighted		1	4	2		1
1	1	1	1	1	23	1	5	1		3	5	3	7		1	0	0	0	0	0	0	0	0	0	0	0	0	0	0	0	0	0	0	0	0	0	0	0	0	0	0	0			1	4			1
1	1	1	1	1	18	2	2	1		3	6	1	14		0	0	0	0	0	0	0	0	0	0	1	0	0	0	0	0	0	1	0	0	0	0	0	0	0	0	0	0			0	4			1
1	1	1	1	1	28	1	1	2		3	3	1	7		0	0	0	0	0	0	0	0	0	0	0	0	0	0	0	1	0	0	0	0	0	0	0	0	0	0	0	0			0	4			0
1	1	1	1	1	18	1	3	2		2	6	1	16		1	0	0	0	0	0	0	0	0	0	0	0	0	0	0	0	0	0	0	0	0	0	0	0	0	0	0	0			1	4			0
1	1	1	1	1	20	2	2	1		3	5	1	7		0	1	0	0	0	0	0	0	0	0	0	0	0	0	0	0	0	1	1	0	0	0	0	0	0	0	1	0			0	2			1
1	1	1	1	1	19	1	1	1		2	6	1	7		1	0	0	0	0	0	0	0	0	0	0	0	0	0	0	0	0	0	0	0	0	0	0	0	0	0	0	0			0	4			1
1	1	1	1	1	25	1	3	2		1	5	3	16		0	1	0	0	0	0	0	0	0	0	0	0	0	0	0	1	0	1	1	0	0	0	0	0	1	0	0	0			0	4			1
1	1	1	1	1	17	2	1	3		2	6	1	19		0	1	0	0	0	0	1	0	0	0	0	0	1	0	0	0	0	1	1	0	0	0	0	0	1	0	0	0			0	4			0
1	1	1	1	1	30	1	1	2		3	1	3	7		0	1	0	0	0	0	0	0	0	1	0	0	0	0	0	1	0	0	0	0	0	0	0	0	0	0	0	0							1
1	1	1	1	1	17	1	1	2		2	8	1	16		0	0	0	0	0	0	0	0	0	0	0	0	0	0	0	1	0	0	0	0	0	0	0	0	0	0	0	0			1	4			1
1	1	1	1	1	19	2	2	4		2	6	3	5		0	1	0	1	0	0	0	0	0	0	0	0	0	0	0	0	0	0	1	0	0	0	0	0	1	0	0	0			0	4			1
1	1	1	1	1	22	1	1	4		3	6	1	19		0	1	0	0	0	0	1	0	0	0	0	0	0	0	0	0	0	0	0	0	0	0	0	0	0	0	0	0			0	4			1
1	1	1	1	1	21	1	1	4		2	8	1	7		0	0	0	0	0	0	1	0	0	0	0	0	0	0	0	0	0	0	0	0	0	0	0	0	0	0	0	0			1	4			1
1	1	1	1	1	25	1	1	4		3	8	1	7		0	1	0	0	0	0	0	0	0	0	0	0	1	0	0	0	0	1	0	0	0	0	0	0	0	0	0	0			0	4			1
1	1	1	1	1	23	1	1	4		2	8	1	16		1	0	0	0	0	0	0	0	0	0	0	0	0	0	0	0	0	0	0	0	0	0	0	0	0	0	0	0			0	1			1
1	1	1	1	1	27	1	1	2		3	6	1	31		0	1	0	0	0	0	0	0	0	0	0	0	0	0	0	0	0	0	0	0	0	0	0	0	0	0	0	0			0	4			0
1	1	1	1	1	25	2	2	1		2	8	1	7		1	0	0	0	0	0	0	0	0	0	0	0	0	0	0	0	0	0	0	0	0	0	0	0	0	0	0	0			0	3			1
1	1	1	1	1	15	2	2	1		2	6	1	1		1	0	0	0	0	0	0	0	0	0	0	0	0	0	0	0	0	0	0	0	0	0	0	0	0	0	0	0			0	4			1
1	1	1	1	1	21	2	4	3		2	6	1	19		0	0	0	1	0	0	0	0	0	0	0	0	0	0	0	0	0	0	0	0	0	0	0	0	0	0	0	0			0	4			0
1	1	1	1	1	30	1	1	1		3	8	1	7		0	0	0	0	0	0	0	0	0	0	0	0	0	0	0	0	0	0	1	0	0	0	0	0	0	0	0	0			0	4			0
1	1	1	1	1	17	1	6	1		1	5	2	4		0	0	1	0	0	0	0	0	0	0	0	0	0	0	0	0	0	0	0	0	0	0	0	0	0	0	0	0			0	2			0
1	1	1	1	1	25	2	3	2		2	6	1	35		0	0	0	0	0	0	0	0	0	0	0	0	0	0	0	0	0	1	0	0	0	0	0	0	1	0	0	0			1	4			1
1	1	1	1	1	16	1	1	1		2	6	1	21		1	0	0	0	0	0	0	0	0	0	0	0	0	0	0	0	0	0	0	0	0	0	0	0	0	0	0	0			0	4			1
1	1	1	1	1	23	1	1	1		0	8	1	7		1	0	0	0	0	0	0	0	0	0	0	0	0	0	0	0	0	0	0	0	0	0	0	0	0	0	0	0			0	4			0
1	1	1	1	1	21	1	1	1		1	9	1	26		1	0	0	0	0	0	0	0	0	0	0	0	0	0	0	0	0	0	0	0	0	0	0	0	0	0	0	0			1	4			1
1	1	1	1	1	34	2	2	3		3	2	3	7		0	0	0	0	0	0	0	0	0	0	0	0	0	0	0	0	0	0	0	0	0	0	0	0	1	0	0	0			0	4			1
1	1	1	1	1	30	1	1	4		3	5	1	15		0	0	0	1	0	0	0	0	0	0	0	0	0	0	0	0	0	0	0	0	0	0	0	0	0	0	0	0			0	4			1
1	1	1	1	1	22	2	2	1		3	6	1	7		0	0	0	0	0	0	0	0	0	0	0	0	0	0	0	0	0	0	0	0	0	0	0	0	0	0	1	0			0	4			0
1	1	1	1	1	19	2	2	4		2	6	1	15		0	0	0	0	0	0	0	0	0	0	0	0	0	0	0	0	0	1	0	0	0	0	0	0	0	0	0	0			0	4			0
1	1	1	1	1	26	1	1	2		2	5	1	28		1	0	0	0	0	0	0	0	0	0	0	0	0	0	0	0	0	0	0	0	0	0	0	0	0	0	0	0			1	2			0
1	1	1	1	1	20	1	3	2		2	5	1	16		1	0	0	0	0	0	0	0	0	0	0	0	0	0	0	0	0	0	0	0	0	0	0	0	0	0	0	0			1	4			0
1	1	1	1	1	29	1	1	4		3	7	1	7		0	0	0	0	0	0	0	0	0	0	0	0	0	0	0	1	0	1	0	0	0	0	0	0	1	0	0	0			0	4			0
1	1	1	1	1	16	1	1	2		2	6	1	25		0	0	0	0	0	0	0	0	0	0	0	0	0	0	0	0	0	1	0	0	0	0	0	0	0	0	0	0			0	4			1
1	1	1	1	1	24	1	1	2		3	5	1	16		0	1	0	0	0	0	0	0	0	0	0	0	0	0	0	0	0	1	1	0	1	0	0	0	0	0	0	0			1	4			1
1	1	1	1	1	31	1	1	1		3	1	1	7		1	0	0	0	0	0	0	0	0	0	0	0	0	0	0	0	0	0	0	0	0	0	0	0	0	0	0	0			0	4			1
1	1	1	1	1	18	2	2	3		2	6	1	12		0	1	0	0	0	0	0	0	0	0	0	0	0	0	0	0	0	0	0	0	0	0	0	0	0	0	0	0			0	4			0
1	1	1	1	1	19	2	2	4		3	8	1	7		1	0	0	0	0	0	0	0	0	0	1	0	0	0	0	0	0	0	0	0	0	0	0	0	0	0	0	1			1	1	2		1
1	1	1	1	1	23	1	1	2		3	8	1	12		0	0	0	0	0	0	0	0	0	0	0	0	0	0	0	1	0	0	0	0	0	0	0	0	0	0	0	0			0	4			2
1	1	1	1	1	18	1	2	4		2	6	1	12		1	0	0	0	0	0	0	0	0	0	0	0	0	0	0	0	0	0	0	0	0	0	0	0	0	0	0	1			0	4			1
1	1	1	1	1	15	1	1	2		2	6	1	16		0	0	0	0	0	0	0	0	0	0	0	0	0	0	0	0	0	1	0	0	0	0	0	0	0	0	0	0			0	4			1
1	1	1	1	1	20	2	2	3		2	6	1	11		0	0	0	0	0	0	0	0	0	0	0	0	0	0	0	1	0	0	0	0	0	0	0	0	0	0	0	0			0	4			1
1	1	1	1	1	33	1	1	1		3	1	2	7		0	1	0	0	0	0	0	0	0	0	0	0	0	0	0	0	0	0	0	0	0	0	0	0	0	0	0	0			0	4			2
1	1	1	1	1	20	2	2	4		2	8	1	7		0	0	0	0	0	0	1	0	0	0	0	0	0	0	0	0	0	0	0	0	0	0	0	0	0	0	0	0			1	4			1
1	1	1	1	1	16	1	1	2		2	6	1	7		1	0	0	0	0	0	0	0	0	0	0	0	0	0	0	0	0	0	0	0	0	0	0	0	0	0	0	0			0	4			0
1	1	1	1	1	14	1	1	1		1	6	1	29		1	0	0	0	0	0	0	0	0	0	0	0	0	0	0	0	0	0	0	0	0	0	0	0	0	0	0	0			0	4			0
1	1	1	1	1	26	2	2	1		3	8	1	13		1	0	0	0	0	0	0	0	0	0	0	0	0	0	0	0	0	0	0	0	0	0	0	0	0	0	0	0			0	4			1
1	1	1	1	1	33	1	1	1		3	1	2	35		1	0	0	0	0	0	0	0	0	0	0	0	0	0	0	0	0	0	0	0	0	0	0	0	0	0	0	0			0	4			1
1	1	1	1	1	16	1	1	1		2	6	1	7		1	0	0	0	0	0	0	0	0	0	0	0	0	0	0	0	0	0	0	0	0	0	0	0	0	0	0	0			0	4			0
1	1	1	1	1	19	1	1	2		2	6	1	16		0	0	0	0	0	0	0	0	0	0	0	0	0	0	0	0	0	1	1	0	0	0	0	0	1	0	0	0			1	4			1
1	1	1	1	1	20	1	1	1		3	6	1	16		0	0	0	0	0	0	0	0	0	0	0	0	0	0	0	0	0	1	1	0	0	0	0	0	0	0	0	0			1	4
1	1	1	1	1	19	1	1	2		2	6	1	16		0	1	0	1	0	0	0	0	0	0	0	0	0	0	0	0	0	1	1	0	0	0	0	0	0	0	0	0			1	4			1
1	1	1	1	1	28	1	1	2		2	5	1	16		0	1	1	0	0	0	0	0	0	0	0	0	0	0	0	0	0	1	1	0	0	0	0	0	0	0	0	0			1	4			0
1	1	1	1	1	18	1	1	2		2	2	1	16		0	1	0	0	0	0	0	0	0	0	0	0	0	0	0	0	0	1	1	0	0	0	0	0	1	0	0	0			1	1			2
1	1	1	1	1	21	1	1	2		3	5	1	16		0	1	0	1	0	0	0	0	0	0	0	0	0	0	0	0	0	1	1	0	0	0	0	0	1	0	0	0			1	4
1	1	1	1	1	15	1	1	1		2	6	1	16		0	1	0	0	0	0	0	0	0	0	0	0	0	0	0	0	0	0	0	0	1	0	0	0	0	0	0	0			1	4			1
1	1	1	1	1	16	1	1	2		2	6	1	16		0	1	0	0	0	0	0	0	0	0	0	0	0	0	0	0	0	1	1	0	0	0	0	0	0	0	0	0			0	4			2
1	1	1	1	1	19	1	1	1		2	5	1	16		0	1	0	0	0	0	0	0	0	0	0	0	0	0	0	0	0	1	1	0	1	0	0	0	0	0	0	0			1	4			1
1	1	1	1	1	19	1	1	2		2	5	1	16		0	1	0	0	0	0	0	0	0	0	0	0	0	0	0	0	0	1	1	0	0	0	0	0	1	0	0	0			1	4			2
1	1	1	1	1	19	2	2	1		2	6	1	7		0	0	0	0	0	0	0	0	0	0	0	0	0	0	0	1	0	0	0	0	0	0	0	0	0	0	0	0			0	4			3
1	1	1	1	1	24	1	1	2		3	5	1	16		0	1	0	0	0	0	1	0	0	0	0	0	0	0	1	0	0	1	0	0	0	0	0	0	0	0	0	0	Typhoid		1	4			2
1	1	1	1	1	19	2	2	3		2	6	1	16		0	0	0	0	0	0	1	0	0	0	0	0	0	0	0	0	0	1	1	0	0	0	0	0	1	0	0	0			1	4			1
1	1	1	1	1	13	1	1	1		2	6	1	16		0	1	0	0	0	0	0	0	0	0	0	0	0	0	0	0	1	1	1	0	0	0	0	0	0	0	0	0			1	4			1
1	1	1	1	1	22	1	1	2		2	6	1	16		0	1	1	0	0	0	0	0	0	0	0	0	0	0	0	0	0	1	1	0	0	0	0	0	0	0	0	0			1	4			2
1	1	1	1	1	16	1	1	1		2	6	1	16		0	1	1	0	0	0	0	0	0	0	0	0	0	0	0	0	0	1	1	0	0	0	0	0	0	0	0	0			1	4			1
1	1	1	1	1	13	2	2	1		2	6	1	16		0	1	0	0	0	0	0	0	0	0	0	0	0	0	0	0	0	1	0	0	0	0	0	0	0	0	0	0			1	2			1
1	1	1	1	1	35	1	1	2		3	8	1	32		0	0	0	0	0	0	0	0	0	0	0	0	0	0	0	1	0	1	0	0	0	0	0	0	0	0	0	0			0	4			0
1	1	1	1	1	24	1	1	1		3	1	2	7		1	0	0	0	0	0	0	0	0	0	0	0	0	0	0	0	0	0	0	0	0	0	0	0	0	0	0	0			0	4			2
1	1	1	1	1	21	2	2	3		3	6	1	7		0	1	0	0	0	0	0	0	0	0	0	0	0	0	0	0	0	1	0	0	0	0	0	0	0	0	0	0			0	4			1
1	1	1	1	1	25	1	1	2		0	5	1	16		0	1	0	0	0	0	1	0	0	0	0	0	1	0	0	0	0	0	0	0	0	0	0	0	0	0	0	0			1	4			0
1	1	1	1	1	35	1	1	4		2	1	2	7		0	0	0	0	0	0	0	0	0	0	0	0	0	0	0	0	0	0	0	0	0	0	0	0	1	0	0	0			0	4			1
1	1	1	1	1	19	1	1	2		2	6	1	16		0	0	0	0	0	0	0	0	0	0	0	0	0	0	0	0	0	1	0	0	0	0	0	0	1	0	0	0			1	4			1
1	1	1	1	1	24	2	2	1		3	8	1	25		1	0	0	0	0	0	0	0	0	0	0	0	0	0	0	0	0	0	0	0	0	0	0	0	0	0	0	0			0	4			1
1	1	1	1	1	14	1	1	1		2	3	1	16		0	1	0	0	0	0	0	0	0	0	0	0	0	0	0	0	0	1	1	0	0	0	0	0	0	0	0	0			1	4			1
1	1	1	1	1	24	1	3	2		2	5	1	16		0	1	0	0	0	0	0	0	0	0	0	0	0	0	0	0	0	1	1	0	0	0	0	0	1	0	0	0			1	4			1
1	1	1	1	1	19	2	2	1		2	8	1	7		0	0	0	0	0	0	0	0	0	0	0	0	0	0	0	0	0	0	0	0	1	0	0	0	0	0	0	0			0	4			0
1	1	1	1	1	25	1	3	2		2	5	1	16		0	1	0	0	0	0	1	0	0	0	0	0	0	0	0	1	0	1	1	0	0	0	0	0	1	0	0	0			0	4			2
1	1	1	1	1	24	1	1	1		3	5	1	7		1	0	0	0	0	0	0	0	0	0	0	0	0	0	0	0	0	0	0	0	0	0	0	0	0	0	0	0			0	4			0
1	1	1	1	1	14	1	1	1		2	6	1	16		0	0	0	0	0	0	0	0	0	0	0	0	0	0	0	0	0	1	1	0	0	0	0	0	0	0	0	0			1	4			1
1	1	1	1	1	17	2	2	1		3	6	1	7		0	0	0	0	0	0	0	0	0	0	0	0	0	0	0	0	0	1	0	0	0	0	0	0	0	0	0	0			0	4			0
1	1	1	1	1	30	2	1	1		2	8	2	7		0	0	0	0	0	0	0	0	0	0	0	0	0	0	0	1	0	0	0	0	0	0	0	0	0	0	0	0			0	4			0
1	1	1	1	1	19	1	1	2		2	2	1	16		0	1	0	0	0	0	0	0	0	0	0	0	0	0	0	0	0	1	1	0	0	0	0	0	0	0	0	0			1	4			3
1	1	1	1	1	17	2	2	1		2	6	1	7		1	0	0	0	0	0	0	0	0	0	0	0	0	0	0	0	0	0	0	0	0	0	0	0	0	0	0	0			0	4
1	1	1	1	1	22	1	1	2		3	5	1	7		1	0	0	0	0	0	0	0	0	0	0	0	0	0	0	0	0	0	0	0	0	0	0	0	0	0	0	0			0	4
1	1	1	1	1	26	1	1	1		3	1	2	7		1	0	0	0	0	0	0	0	0	0	0	0	0	0	0	0	0	0	0	0	0	0	0	0	0	0	0	0			0	4			3
1	1	1	1	1	26	1	1	2		2	6	1	16		0	0	1	0	0	0	0	0	0	0	0	0	0	0	0	0	0	0	0	0	0	0	0	0	0	0	0	0			1	3			3
1	1	1	1	1	19	1	1	4		2	5	1	16		0	1	0	0	0	0	0	0	0	0	0	0	0	0	0	0	0	1	1	0	0	1	0	0	0	0	0	0			1	4			1
1	1	1	1	1	18	2	2	1		2	8	1	7		0	1	0	0	0	0	0	0	0	0	0	0	0	0	0	0	0	0	0	0	0	0	0	0	0	0	1	0			1	4			1
1	1	1	1	1	22	2	1	2		2	6	1	16		0	0	0	0	0	0	0	0	0	0	0	0	0	0	0	0	0	0	0	0	0	0	0	0	1	0	0	0			1	4			1
1	1	1	1	1	26	1	1	1		3	5	1	7		0	0	0	0	0	0	0	0	0	0	0	0	0	0	0	0	0	1	0	0	0	0	0	0	0	0	0	0			0	2
1	1	1	1	1	13	1	1	1		2	6	1	16		0	1	0	0	0	0	0	0	0	0	0	0	0	0	0	0	0	1	1	0	0	0	0	0	0	0	0	0			1	4			1
1	1	1	1	1	29	1	1	1		3	2	2	7		1	0	0	0	0	0	0	0	0	0	0	0	0	0	0	0	0	0	0	0	0	0	0	0	0	0	0	0			0	4			0
1	1	1	1	1	20	1	1	2		2	6	2	8		0	0	0	0	0	0	0	0	0	0	0	0	1	0	0	0	0	1	0	0	0	0	0	0	1	0	0	0			1	2			1
1	1	1	1	1	19	2	2	3		3	8	1	5		0	1	0	0	0	0	0	0	0	0	0	0	0	0	0	0	0	0	0	0	0	0	0	0	0	0	0	0			1	2			0
1	1	1	1	1	15	2	4	2		0	3	3	3		0	0	0	0	0	0	1	0	0	0	0	0	0	0	0	0	0	0	0	0	0	0	0	0	0	0	0	0			0	4			1
1	1	1	1	1	35	1	1	1		3	1	2	17		1	0	0	0	0	0	0	0	0	0	0	0	0	0	0	0	0	0	0	0	0	0	0	0	0	0	0	0			0	4			0
1	1	1	1	1	15	1	1	1		2	3	1	16		0	1	0	0	0	0	0	0	0	0	0	0	0	0	0	0	0	1	1	0	0	0	0	0	0	0	0	0			1	4			1
1	1	1	1	1	16	1	1	1		2	6	1	8		1	0	0	0	0	0	0	0	0	0	0	0	0	0	0	0	0	0	0	0	0	0	0	0	0	0	0	0			0	4			1
1	1	1	1	1	20	1	1	2		2	8	1	16		0	1	0	0	0	0	0	0	0	0	0	0	0	0	0	0	0	0	0	0	0	0	0	0	0	0	0	0			1	4			1
1	1	1	1	1	21	2	2	1		3	6	1	7		1	0	0	0	0	0	0	0	0	0	0	0	0	0	0	0	0	0	0	0	0	0	0	0	0	0	0	0			0	4			0
1	1	1	1	1	56	1	1	1		3	5	2	18		1	0	0	0	0	0	0	0	0	0	0	0	0	0	0	0	0	0	0	0	0	0	0	0	0	0	0	0			0	4			1
1	1	1	1	1	26	2	2	3		2	5	1	16		1	0	0	0	0	0	0	0	0	0	0	0	0	0	0	0	0	1	0	0	0	0	0	0	0	0	0	0			1	4			0
1	1	1	1	1	17	2	3	3		2	3	1	1		1	0	0	0	0	0	0	0	0	0	0	0	0	0	0	0	0	0	0	0	0	0	0	0	0	0	0	0			0	3			0
1	1	1	1	1	31	1	1	2		3	1	1	7		0	0	0	0	0	0	0	0	0	0	0	0	0	0	0	1	0	0	0	0	0	0	0	0	0	0	0	0			0	4			0
1	1	1	1	1	26	1	1	1		2	9	1	7		0	0	0	0	0	0	0	0	0	0	0	0	0	0	0	1	0	1	0	0	0	0	0	0	1	0	0	0			0	4			0
1	1	1	1	1	33	2	2	3		3	5	1	17		1	0	0	0	0	0	0	0	0	0	0	0	0	0	0	0	0	0	0	0	0	0	0	0	0	0	0	0			0	4			1
1	1	1	1	1	24	1	1	2		3	8	1	16		0	0	0	0	0	0	0	0	0	0	0	0	0	0	0	0	0	0	0	0	0	0	0	0	1	0	0	0			1	4			0
1	1	1	1	1	20	1	1	1		3	6	1	15		1	0	0	0	0	0	0	0	0	0	0	0	0	0	0	0	0	0	0	0	0	0	0	0	0	0	0	0			0	4			0
1	1	1	1	1	23	1	1	2		2	6	1	16		0	1	0	0	0	0	1	0	0	0	0	0	0	0	0	0	0	0	0	0	1	0	0	0	0	0	0	0			0	4			1
1	1	1	1	1	28	1	1	1		3	1	1	35		1	0	0	0	0	0	0	0	0	0	0	0	0	0	0	0	0	0	0	0	0	0	0	0	0	0	0	0			0	4			0
1	1	1	1	1	18	2	2	3		2	6	1	17		1	0	0	0	0	0	0	0	0	0	0	0	0	0	0	0	0	0	0	0	0	0	0	0	0	0	0	0			0	4			1
1	1	1	1	1	26	1	1	1		3	5	1	7		1	0	0	0	0	0	0	0	0	0	0	0	0	0	0	0	0	0	0	0	0	0	0	0	0	0	0	0			0	4			2
1	1	1	1	1	28	1	1	1		3	1	1	3		1	0	0	0	0	0	0	0	0	0	0	0	0	0	0	0	0	0	0	0	0	0	0	0	0	0	0	0			0	4			1
1	1	1	1	1	14	2	2	1		1	6	1	27		0	0	0	0	0	0	0	0	0	0	0	0	1	0	0	0	0	0	0	0	0	0	0	0	0	0	0	0			0	4			1
1	1	1	1	1	18	2	2	1		2	6	1	10		1	0	0	0	0	0	0	0	0	0	0	0	0	0	0	0	0	0	0	0	0	0	0	0	0	0	0	0			1	4			1
1	1	1	1	1	20	2	2	3		2	2	1	19		1	0	0	0	0	0	0	0	0	0	0	0	0	0	0	0	0	0	0	0	0	0	0	0	0	0	0	0	Sickle cell		0	4			2
1	1	1	1	1	16	1	1	2		1	6	1	16		0	1	0	0	0	0	0	0	0	0	0	0	0	0	0	0	0	0	0	0	0	0	0	0	0	0	0	0			0	4			1
1	1	1	1	1	23	1	2	2		3	8	1	7		0	1	0	1	0	0	1	0	0	0	0	0	0	0	0	0	0	1	0	0	0	0	0	0	1	0	0	0			0	4			2
1	1	1	1	1	18	2	2	1		2	8	1	16		0	0	0	0	0	0	0	0	0	0	0	0	0	0	0	0	0	1	0	0	0	0	0	0	1	0	0	0			1	4			1
1	1	1	1	1	14	1	1	1		2	3	1	16		0	0	0	0	0	0	0	0	0	0	0	0	0	0	0	0	0	1	1	0	0	0	0	0	0	0	0	0			1	4			2
1	1	1	1	1	29	1	1	2		3	1	1	7		0	1	0	0	0	0	1	0	0	0	0	0	0	0	0	1	0	0	0	0	0	0	0	0	0	0	0	0			0	4			0
1	1	1	1	1	22	2	2	4		3	5	3	10		0	0	1	0	0	0	0	0	0	0	0	0	0	0	0	0	0	0	0	0	0	0	0	0	0	0	0	0			0	4			0
1	1	1	1	1	20	1	1	1		3	6	1	7		0	0	0	0	0	0	0	0	0	0	0	1	0	0	0	0	0	0	0	0	0	0	0	0	0	0	0	0			0	4			1
1	1	1	1	1	18	1	1	2		2	9	1	7		0	1	0	0	0	0	0	0	0	0	0	0	0	0	0	0	0	1	0	0	0	0	0	0	0	0	0	0			0	4			2
1	1	1	1	1	17	2	2	3		2	6	1	12		1	0	0	0	0	0	0	0	0	0	0	0	0	0	0	0	0	0	0	0	0	0	0	0	0	0	0	0			0	4			1
1	1	1	1	1	18	1	1	2		2	5	1	16		0	1	0	0	0	0	0	0	0	0	0	0	0	0	0	0	0	1	1	0	0	0	0	0	0	0	0	0	Typhoid		1	1			1
1	1	1	1	1	20	2	2	3		2	7	1	7		1	0	0	0	0	0	0	0	0	0	0	0	0	0	0	0	0	0	0	0	0	0	0	0	0	0	0	0			0	4			0
1	1	1	1	1	24	2	4	3		3	6	1	14		1	0	0	0	0	0	0	0	0	0	0	0	0	0	0	0	0	0	0	0	0	0	0	0	0	0	0	0			0	4			1
1	1	1	1	1	16	1	1	1		2	6	1	16		0	1	0	0	0	0	0	0	0	0	0	0	0	0	0	0	0	1	1	0	0	0	0	0	0	0	0	0			1	4			1
1	1	1	1	1	24	1	1	2		3	2	1	7		1	0	0	0	0	0	0	0	0	0	0	0	0	0	0	0	0	0	0	0	0	0	0	0	0	0	0	0			0	4			0
1	1	1	1	1	24	1	1	2		2	8	1	16		0	0	0	0	0	0	0	0	0	0	0	0	0	0	0	0	0	0	0	0	0	0	0	0	0	1	0	0			1	2			1
1	1	1	1	1	17	1	1	2		2	6	1	25		1	0	0	0	0	0	0	0	0	0	0	0	0	0	0	0	0	0	0	0	0	0	0	0	0	0	0	0			0	4			1
1	1	1	1	1	21	1	1	1		2	6	1	22		1	0	0	0	0	0	0	0	0	0	0	0	0	0	0	0	0	0	0	0	0	0	0	0	0	0	0	0			0	4			1
1	1	1	1	1	16	1	1	1		2	6	1	16		0	0	1	0	0	0	0	0	0	0	0	0	0	0	0	0	0	1	1	0	0	0	0	0	0	0	0	0			1	4			2
1	1	1	1	1	20	1	1	2		2	6	1	7		1	0	0	0	0	0	0	0	0	0	0	0	0	0	0	0	0	0	0	0	0	0	0	0	1	0	0	0			0	4			1
1	1	1	1	1	17	2	2	3		2	8	1	7		1	0	0	0	0	0	0	0	0	0	0	0	0	0	0	0	0	0	0	0	0	0	0	0	0	0	0	0			1	4			1
1	1	1	1	1	26	1	1	1		3	1	1	16		0	1	0	0	0	0	1	0	0	0	0	0	0	0	0	0	0	1	0	0	0	0	0	0	0	0	0	0			0	4			1
1	1	1	1	1	16	2	2	1		2	3	1	16		0	1	0	0	0	0	0	0	0	0	0	0	0	0	0	0	0	1	0	0	0	0	0	0	0	0	0	0			1	4			2
1	1	1	1	1	18	1	1	2		2	5	1	16		0	1	0	0	0	0	0	0	0	0	0	0	0	0	0	0	0	1	1	0	0	0	0	0	1	0	0	0			1	4			1
1	1	1	1	1	20	1	1	2		2	6	1	16		0	1	0	0	0	0	0	0	0	0	0	0	0	0	0	0	0	0	0	0	0	0	0	0	1	0	0	0			1	4			1
1	1	1	1	1	19	1	1	1		2	2	1	16		0	1	0	0	0	0	0	0	0	0	0	0	0	0	0	0	0	1	1	0	0	0	0	0	1	0	0	0			1	4			1
1	1	1	1	1	21	1	1	2		2	5	1	16		0	1	0	0	0	0	1	0	0	0	0	0	0	0	0	0	0	1	0	0	1	0	0	0	0	0	0	0			1	4			0
1	1	1	1	1	17	1	1	2		2	6	1	16		0	1	0	0	0	0	0	0	0	0	0	0	0	0	0	0	0	1	0	0	0	0	0	0	0	0	0	0			1	4			1
1	1	1	1	1	14	2	2	1		2	6	1	16		0	1	0	0	0	0	0	0	0	0	0	0	0	0	0	0	0	1	0	0	1	0	0	0	0	0	0	0			1	4			1
1	1	1	1	1	14	2	2	1		2	6	1	16		0	1	1	0	0	0	0	0	0	0	0	0	0	0	0	0	0	1	1	0	0	0	0	0	0	0	0	0			1	4			1
1	1	1	1	1	16	2	2	1		2	6	1	16		0	1	0	0	0	0	0	0	0	0	0	0	0	0	0	0	0	1	1	0	0	0	0	0	0	0	0	0			1	4			1
1	1	1	1	1	27	2	2	1		3	8	1	15		0	1	0	0	0	0	0	0	0	0	0	0	0	0	0	0	0	0	1	0	0	0	0	0	0	0	0	0			0	4			1
1	1	1	1	1	25	1	1	2		3	9	1	16		1	0	0	0	0	0	0	0	0	0	0	0	0	0	0	0	0	0	0	0	0	0	0	0	0	0	0	0			1	4			1
1	1	1	1	1	19	2	2	1		2	2	1	5		0	1	0	0	0	0	0	0	0	0	0	0	0	0	0	0	0	0	0	0	0	0	0	0	0	0	0	0			0	4			1
1	1	1	1	1	18	2	2	4		3	6	1	25		1	0	0	0	0	0	0	0	0	0	0	0	0	0	0	0	0	0	0	0	0	0	0	0	0	0	0	0			0	4			1
1	1	1	1	1	16	2	2	1		0	3	3	27		0	1	0	0	0	0	1	0	0	0	0	0	0	0	0	0	0	0	0	0	0	0	0	0	0	0	0	0			0	4			1
1	1	1	1	1	18	2	2	1		2	6	1	16		0	1	0	0	0	0	1	0	0	0	0	0	0	0	0	0	0	1	0	0	0	0	0	0	1	0	0	0			1	4			1
1	1	1	1	1	16	1	1	2		2	6	1	1		1	0	0	0	0	0	0	0	0	0	0	0	0	0	0	0	0	0	0	0	0	0	0	0	0	0	0	0			0	4			1
1	1	1	1	1	25	1	1	1		3	9	1	32		0	0	0	0	0	0	0	0	0	0	0	1	0	0	0	0	0	0	0	0	0	0	0	0	0	0	0	0			0	4			1
1	1	1	1	1	21	1	1	1		3	6	1	25		1	0	0	0	0	0	0	0	0	0	0	0	0	0	0	0	0	0	0	0	0	0	0	0	0	0	0	0			0	4			1
1	1	1	1	1	16	1	1	2		2	6	1	25		1	0	0	0	0	0	0	0	0	0	0	0	0	0	0	0	0	0	0	0	0	0	0	0	0	0	0	0			0	4			1
1	1	1	1	1	18	1	1	2		2	6	1	1		1	0	0	0	0	0	0	0	0	0	0	0	0	0	0	0	0	0	0	0	0	0	0	0	0	0	0	0			0	4			1
1	1	1	1	1	19	1	1	2		2	6	1	1		1	0	0	0	0	0	0	0	0	0	0	0	0	0	0	0	0	0	0	0	0	0	0	0	0	0	0	0			0	4			1
1	1	1	1	1	20	1	1	2		2	6	1	11		0	0	0	0	0	0	0	0	0	0	0	0	0	0	0	0	0	1	1	0	0	0	0	0	0	0	0	0			0	4			1
1	1	1	1	1	27	1	1	4		3	1	1	12		0	1	0	0	0	0	0	0	0	0	0	0	0	0	0	0	0	0	0	0	0	0	0	0	0	0	0	0			0	4			1
1	1	1	1	1	15	1	1	1		2	6	1	3		1	0	0	0	0	0	0	0	0	0	0	0	0	0	0	0	0	0	0	0	0	0	0	0	0	0	0	0			0	4			1
1	1	1	1	1	16	1	1	1		3	6	1	16		0	1	0	0	0	0	0	0	0	0	0	0	0	0	0	0	0	1	1	0	1	0	0	0	0	0	0	0			1	4			1
1	1	1	1	1	41	1	1	1		3	1	2	7		0	0	0	0	0	0	0	0	0	0	0	0	0	0	0	0	0	0	0	0	0	0	1	0	0	0	0	0			0	4			0
1	1	1	1	1	30	1	1	2		2	2	1	16		1	0	0	0	0	0	0	0	0	0	0	0	0	0	0	0	0	0	0	0	0	0	0	0	0	0	0	0			1	1			1
1	1	1	1	1	18	2	1	3		2	6	1	16		0	0	0	0	0	0	0	0	0	0	0	0	0	0	0	0	0	1	0	0	0	0	0	0	1	0	0	0			1	4			1
1	1	1	1	1	21	2	2	3		2	6	1	25		1	0	0	0	0	0	0	0	0	0	0	0	0	0	0	0	0	0	0	0	0	0	0	0	0	0	0	0			0	4			1
1	1	1	1	1	18	1	1	2		2	6	1	16		1	0	0	0	0	0	0	0	0	0	0	0	0	0	0	0	0	1	1	0	0	0	0	0	0	0	0	0			1	1			2
1	1	1	1	1	15	1	1	1		1	6	1	12		1	0	0	0	0	0	0	0	0	0	0	0	0	0	0	0	0	0	0	0	0	0	0	0	0	0	0	0			0	4			2
1	1	1	1	1	19	1	1	2		3	6	1	25		1	0	0	0	0	0	0	0	0	0	0	0	0	0	0	0	0	0	0	0	0	0	0	0	0	0	0	0			0	4			1
1	1	1	1	1	27	1	1	2		3	6	1	5		0	1	0	0	0	0	0	0	0	0	0	0	0	0	0	1	0	0	0	0	0	0	0	0	0	0	0	0			0	4			1
1	1	1	1	1	16	1	1	1		2	6	1	4		1	0	0	0	0	0	0	0	0	0	0	0	0	0	0	0	0	0	0	0	0	0	0	0	0	0	0	0			0	4			2
1	1	1	1	1	18	1	1	1		2	6	1	7		0	0	0	0	0	0	0	0	0	0	0	0	0	0	0	0	0	1	0	0	0	0	0	0	0	0	0	0			0	4			1
1	1	1	1	1	24	2	2	1		3	8	2	7		0	0	0	0	0	0	1	0	0	0	0	0	0	0	0	0	0	0	0	0	0	0	0	0	0	0	0	0			0	4			1
1	1	1	1	1	13	2	2	1		1	6	1	3		1	0	0	0	0	0	0	0	0	0	0	0	0	0	0	0	0	0	0	0	0	0	0	0	0	0	0	0			0	4			1
1	1	1	1	1	19	2	2	3		1	5	1	7		0	0	0	0	0	0	0	0	0	0	0	0	0	0	0	0	0	0	0	0	0	0	0	0	1	0	0	0			0	4			0
1	1	1	1	1	19	2	2	1		2	5	1	7		0	1	0	0	0	0	0	0	0	0	0	0	0	0	0	0	0	0	0	0	0	0	0	0	1	0	0	0			0	4			0
1	1	1	1	1	19	1	1	2		3	6	1	7		1	0	0	0	0	0	0	0	0	0	0	0	0	0	0	0	0	0	0	0	0	0	0	0	0	0	0	0			0	4			1
1	1	1	1	1	17	1	1	2		2	6	1	16		0	0	0	0	0	0	0	0	0	0	0	0	0	0	0	0	0	1	0	0	0	0	0	0	0	0	0	0			1	2			1
1	1	1	1	1	24	1	1	2		3	1	1	4		0	0	0	0	0	0	1	0	0	0	0	0	0	0	0	0	0	0	0	0	0	0	0	0	0	0	0	0			0	4			1
1	1	1	1	1	41	1	1	1		3	1	1	15		1	0	0	0	0	0	0	0	0	0	0	0	0	0	0	0	0	0	0	0	0	0	0	0	0	0	0	0			0	4			1
1	1	1	1	1	21	1	1	2		2	6	1	16		0	0	1	0	0	0	0	0	0	0	0	0	0	1	0	0	0	0	0	0	0	0	0	0	0	0	0	0			1	4			1
1	1	1	1	1	19	1	1	2		2	6	1	9		0	0	0	0	0	0	0	0	0	0	0	0	0	0	0	0	0	0	0	0	0	0	0	0	1	0	0	0			0	4			1
1	1	1	1	1	20	2	2	1		3	6	1	25		1	0	0	0	0	0	0	0	0	0	0	0	0	0	0	0	0	0	0	0	0	0	0	0	0	0	0	0			0	4			1
1	1	1	1	1	17	2	2	1		2	6	1	4		0	0	0	0	0	0	0	0	0	0	0	0	0	0	0	0	0	1	0	0	0	0	0	0	0	0	0	0			0	4			1
1	1	1	1	1	17	1	1	1		2	6	1	4		0	0	0	0	0	0	0	0	0	0	0	0	0	0	0	0	0	1	0	0	0	0	0	0	0	0	0	0			1	2			1
1	1	1	1	1	20	1	3	2		3	8	1	16		1	0	0	0	0	0	0	0	0	0	0	0	0	0	0	0	0	0	0	0	0	0	0	0	1	0	0	0			1	4			1
1	1	1	1	1	17	1	1	1		2	6	1	5		1	0	0	0	0	0	0	0	0	0	0	0	0	0	0	0	0	0	0	0	0	0	0	0	0	0	0	0			0	4			0
1	1	1	1	1	21	1	1	2		2	2	1	16		0	0	0	0	0	0	0	0	0	0	0	0	0	0	0	1	0	1	0	0	0	0	0	0	0	0	0	0			0	2			1
1	1	1	1	1	16	2	2	1		2	6	1	25		0	0	0	0	0	0	0	0	0	0	0	0	0	0	0	0	0	1	0	0	0	0	0	0	0	0	0	0			0	4			0
1	1	1	1	1	18	2	2	3		2	6	1	12		1	0	0	0	0	0	0	0	0	0	0	0	0	0	0	0	0	0	0	0	0	0	0	0	0	0	0	0			0	4			1
1	1	1	1	1	20	2	2	1		3	6	1	16		0	0	0	0	0	0	0	0	0	0	0	0	0	0	0	0	0	1	0	0	0	0	0	0	1	0	0	0			1	4			1
1	1	1	1	1	19	1	1	4		2	3	1	16		0	0	0	0	0	0	0	0	0	0	0	0	0	0	0	0	0	1	0	0	0	0	0	0	0	0	0	0			1	4			1
1	1	1	1	1	21	1	1	1		2	5	1	16		0	1	0	0	0	0	1	0	0	0	0	0	0	0	0	0	0	1	1	0	0	0	0	0	0	0	0	0			1	4			2
1	1	1	1	1	25	1	1	2		2	8	1	16		1	0	0	0	0	0	0	0	0	0	0	0	0	0	0	0	0	0	0	0	0	0	0	0	0	0	0	0			1	4			1
1	1	1	1	1	18	1	1	1		2	6	1	17		0	0	0	0	0	0	0	0	0	0	0	0	0	0	0	0	0	0	0	0	0	0	1	0	0	0	0	0			1	4			1
1	1	1	1	1	16	2	2	1		2	6	1	15		0	0	0	0	0	0	0	0	0	0	0	0	0	0	0	0	0	0	0	0	0	0	1	0	0	0	0	0			0	4			1
1	1	1	1	1	17	1	1	1		2	6	1	35		0	0	0	0	0	0	0	0	0	0	0	0	0	0	0	0	0	1	0	0	0	0	0	0	0	0	0	0			0	4			0
1	1	1	1	1	16	1	1	1		2	6	1	7		1	0	0	0	0	0	0	0	0	0	0	0	0	0	0	0	0	0	0	0	0	0	0	0	0	0	0	0			0	4			2
1	1	1	1	1	19	1	1	2		2	6	1	16		0	1	0	0	0	0	0	0	0	0	0	0	0	0	0	0	0	1	1	0	0	0	0	0	0	0	0	0			1	4			1
1	1	1	1	1	16	1	1	2		2	6	1	7		1	0	0	0	0	0	0	0	0	0	0	0	0	0	0	0	0	0	0	0	0	0	0	0	0	0	0	0			0	4			1
1	1	1	1	1	18	1	1	1		2	6	1	26		1	0	0	0	0	0	0	0	0	0	0	0	0	0	0	0	0	0	0	0	0	0	0	0	0	0	0	0			0	4			0
1	1	1	1	1	13	1	1	1		2	6	1	16		0	1	0	0	0	0	0	0	0	0	0	0	0	0	0	0	0	1	1	0	0	0	0	0	0	0	0	0			1	4			1
1	1	1	1	1	24	2	1	3		3	6	1	16		0	0	0	0	0	0	0	0	0	0	0	0	0	0	0	0	0	1	0	0	0	0	0	0	1	0	0	0			1	4			1
1	1	1	1	1	44	2	2	1		3	5	2	17		1	0	0	0	0	0	0	0	0	0	0	0	0	0	0	0	0	0	0	0	0	0	0	0	0	0	0	0			0	4			2
1	1	1	1	1	15	1	1	1		1	6	1	16		1	0	0	0	0	0	0	0	0	0	0	0	0	0	0	0	0	0	0	0	0	0	0	0	0	0	0	0			0	4			1
1	1	1	1	1	17	1	1	2		2	5	1	5		0	0	0	0	0	0	0	0	1	0	0	0	0	0	0	0	0	0	0	0	0	0	0	0	0	0	0	0			1	2			1
1	1	1	1	1	22	2	2	3		2	6	1	31		1	0	0	0	0	0	0	0	0	0	0	0	0	0	0	0	0	0	0	0	0	0	0	0	0	0	0	0			1	4			1
1	1	1	1	1	15	2	2	3		2	6	3	23		0	1	0	0	0	0	1	0	0	0	0	0	0	0	0	0	0	0	0	0	0	0	0	0	0	0	0	0			0	4			1
1	1	1	1	1	14	2	2	1		2	3	1	16		0	0	0	0	0	0	0	0	0	0	0	0	0	0	0	0	0	1	1	0	0	0	0	0	0	0	0	0			1	4			2
1	1	1	1	1	18	1	1	2		2	3	1	16		0	1	0	0	0	0	0	0	0	0	0	0	0	0	0	0	0	1	1	0	0	0	0	0	0	0	0	0			1	4			2
1	1	1	1	1	18	1	1	1		2	5	1	16		0	1	0	0	0	0	0	0	0	0	0	0	0	0	0	0	0	1	1	0	0	0	0	0	0	0	0	0			1	4			1
1	1	1	1	1	24	1	1	4		2	8	1	16		0	0	0	0	0	0	0	0	0	0	0	0	0	0	0	0	0	1	0	0	0	0	0	0	0	0	0	0			0	4			1
1	1	1	1	1	16	1	1	1		2	6	1	16		0	1	0	0	0	0	0	0	0	0	0	0	0	0	0	0	0	1	0	0	0	0	0	0	0	0	0	0			1	4			1
1	1	1	1	1	19	2	2	1		2	6	1	27		0	0	0	0	0	0	1	0	0	0	0	0	0	0	0	0	0	0	0	0	0	0	0	0	0	0	0	0			0	4			1
1	1	1	1	1	17	2	2	3		2	6	1	16		0	0	0	1	0	0	0	0	0	0	0	0	0	0	0	0	0	1	0	0	0	0	0	1	1	0	0	0			1	4			2
1	1	1	1	1	14	2	2	1		2	4	1	11		0	0	0	0	0	0	1	0	0	0	0	0	0	0	0	0	0	0	0	0	0	0	0	0	0	0	0	0			1	3			3
1	1	1	1	1	17	2	2	1		2	6	1	7		1	0	0	0	0	0	0	0	0	0	0	0	0	0	0	0	0	0	0	0	0	0	0	0	0	0	0	0			1	3			0
1	1	1	1	1	19	1	1	2		2	8	1	7		1	0	0	0	0	0	0	0	0	0	0	0	0	0	0	0	0	0	0	0	0	0	0	0	0	0	0	0			1	1			1
1	1	1	1	1	18	1	1	2		2	5	1	5		0	0	0	0	0	0	0	0	0	0	0	0	0	0	0	1	0	0	0	0	0	0	0	0	1	0	0	1			1	4			1
1	1	1	1	1	13	1	1	1		2	6	1	16		0	0	0	0	0	0	0	0	0	0	0	0	0	0	0	0	0	1	1	0	0	0	0	0	0	0	0	0			1	4			3
1	1	1	1	1	27	1	1	4		3	8	1	16		0	1	0	0	0	0	0	0	0	0	0	0	0	0	0	0	0	1	1	0	0	0	0	0	1	0	0	0			1	4			2
1	1	1	1	1	18	1	1	2		2	6	1	16		0	1	0	0	0	0	0	0	0	0	0	0	0	0	0	0	0	1	1	0	0	0	0	0	1	0	0	0			1	4			1
1	1	1	1	1	18	1	1	2		2	5	1	16		0	1	0	0	0	0	0	0	0	0	0	0	0	0	0	0	0	1	1	0	0	0	0	0	1	0	0	0			1	4			1
1	1	1	1	1	22	1	1	1		3	5	1	16		0	1	0	0	0	0	1	0	0	0	0	0	0	0	0	0	0	1	1	0	0	0	0	0	0	0	0	0			1	4			1
1	1	1	1	1	19	1	1	2		2	5	1	16		0	1	0	0	0	0	0	0	0	0	0	0	0	0	0	0	0	1	0	0	0	0	0	0	1	0	0	0			1	1			1
1	1	1	1	1	23	2	2	3		2	8	5	16		1	0	0	0	0	0	0	0	0	0	0	0	0	0	0	0	0	0	0	0	0	0	0	0	0	0	0	0			0	4			0
1	1	1	1	1	13	1	1	1		2	6	1	16		0	1	0	0	0	0	0	0	0	0	0	0	0	0	0	0	0	1	1	0	0	0	0	0	0	0	0	0			1	4			1
1	1	1	1	1	20	1	1	1		3	6	1	16		0	1	0	0	0	0	0	0	0	0	0	0	0	0	0	0	0	0	0	0	0	0	0	0	0	0	0	0			1	4			1
1	1	1	1	1	22	2	2	3		2	6	1	15		1	0	0	0	0	0	0	0	0	0	0	0	0	0	0	0	0	0	0	0	0	0	0	0	0	0	0	0			1	4			0
1	1	1	1	1	18	2	2	4		3	6	1	16		0	0	0	0	0	0	0	0	0	0	0	0	0	0	0	1	0	1	0	0	0	0	0	0	1	0	0	0			1	4			1
1	1	1	1	1	33	1	1	1		3	7	1	2		0	0	0	0	0	0	0	0	0	0	0	0	0	0	0	0	0	1	0	0	0	0	0	0	0	0	0	0			0	4			0
1	1	1	1	1	14	1	1	1		2	6	1	16		0	0	0	0	0	0	0	0	0	0	0	0	0	0	0	0	0	1	1	0	0	0	0	0	0	0	0	0			1	4			1
1	1	1	1	1	18	1	1	1		2	5	1	16		0	1	0	0	0	0	0	0	0	0	0	0	0	0	0	0	0	1	1	0	0	0	0	0	0	0	0	0			1	4			1
1	1	1	1	1	18	2	2	3		2	5	1	16		1	0	0	0	0	0	0	0	0	0	0	0	0	0	0	0	0	0	0	0	0	0	0	0	1	0	0	0			1	1			0
1	1	1	1	1	17	2	2	1		2	6	1	16		0	1	0	0	0	0	0	0	0	0	0	0	0	0	0	0	0	1	1	0	0	0	0	0	0	0	0	0			1	4			1
1	1	1	1	1	20	2	2	1		2	6	1	16		0	0	0	0	0	0	0	0	0	0	0	0	0	0	0	0	0	0	0	0	0	0	0	0	1	0	1	0			1	1			1
1	1	1	1	1	19	1	1	2		2	5	1	16		0	1	0	0	0	0	0	0	0	0	0	0	0	0	0	0	0	0	0	0	0	0	0	0	1	0	0	0			1	4			1
1	1	1	1	1	18	1	1	2		2	6	1	16		0	1	0	0	0	0	0	0	0	0	0	0	1	0	0	0	0	1	1	0	0	0	0	0	1	0	0	0			1	1			1
1	1	1	1	1	23	1	1	1		2	6	1	16		0	0	0	0	0	0	0	0	0	0	0	0	0	0	0	1	0	0	0	0	0	0	0	0	1	0	0	0			1	4			1
1	1	1	1	1	19	1	1	2		2	5	1	16		0	1	0	0	0	0	0	0	0	0	0	0	0	0	0	0	0	1	1	0	0	0	0	0	1	0	0	0			1	4			1
1	1	1	1	1	22	2	2	3		3	5	1	16		0	0	0	0	0	0	0	0	0	0	0	0	0	0	0	0	0	0	0	0	0	0	0	0	1	0	1	0			1	4			1
1	1	1	1	1	13	1	1	1		2	5	1	16		0	0	1	0	0	0	0	1	0	0	0	0	0	0	0	0	0	1	0	0	0	0	0	0	0	0	0	0			1	4			1
1	1	1	1	1	24	1	1	4		3	5	1	16		0	1	0	0	0	0	0	0	0	0	0	0	0	0	0	1	0	0	0	0	0	0	0	0	0	0	0	0			1	4			1
1	1	1	1	1	17	1	1	2		1	8	1	16		0	0	0	0	0	0	0	0	0	0	0	0	0	0	0	0	0	0	0	0	0	0	0	0	1	0	0	0			1	1			0
1	1	1	1	1	13	1	1	1		1	6	1	7		1	0	0	0	0	0	0	0	0	0	0	0	0	0	0	0	0	0	0	0	0	0	0	0	0	0	0	0			0	4			2
1	1	1	1	1	30	2	2	1		3	5	1	7		0	0	0	0	0	0	0	0	0	0	0	0	0	0	0	0	0	0	1	0	0	0	0	0	0	0	0	0			0	4			1
1	1	1	1	1	18	2	2	1		2	8	1	11		1	0	0	0	0	0	0	0	0	0	0	0	0	0	0	0	0	0	0	0	0	0	0	0	0	0	0	0			0	4			0
1	1	1	1	1	37	2	2	4		2	1	2	7		0	1	0	0	0	0	0	0	0	0	0	0	0	0	0	0	0	0	0	0	0	0	0	0	1	0	0	0			0	4			3
1	1	1	1	1	17	2	2	3		2	6	1	5		1	0	0	0	0	0	0	0	0	0	0	0	0	0	0	0	0	0	0	0	0	0	0	0	0	0	0	0			0	4			2
1	1	1	1	1	22	1	1	4		2	5	1	16		0	0	0	0	0	0	0	0	0	0	0	0	0	0	0	0	0	1	0	0	0	0	0	0	0	0	0	0			1	4			1
1	1	1	1	1	22	1	1	2		2	6	4	16		0	0	0	0	0	0	0	0	0	0	0	0	0	0	0	0	0	0	0	0	0	0	0	0	1	0	0	0			0	4			2
1	1	1	1	1	15	1	1	2		2	6	1	16		0	1	0	1	0	0	0	0	0	0	0	0	0	0	0	0	0	1	1	0	0	0	0	0	0	0	0	1			1	4			1
1	1	1	1	1	19	1	1	2		2	6	1	15		0	0	0	0	0	0	0	0	0	0	0	0	0	0	0	0	0	1	0	0	0	0	0	0	1	0	0	0			0	4			1
1	1	1	1	1	17	2	2	1		2	6	1	7		1	0	0	0	0	0	0	0	0	0	0	0	0	0	0	0	0	0	0	0	0	0	0	0	0	0	0	0			0	4			2
1	1	1	1	1	18	2	2	1		2	6	1	16		0	0	0	0	0	0	0	0	0	0	0	0	0	0	0	0	0	1	0	0	0	0	0	0	1	0	0	0			1	4			1
1	1	1	1	1	25	2	2	4		3	1	1	17		1	0	0	0	0	0	0	0	0	0	0	0	0	0	0	0	0	0	0	0	0	0	0	0	0	0	0	0			0	4			1
1	1	1	1	1	16	2	2	1		2	6	1	13		1	0	0	0	0	0	0	0	0	0	0	0	0	0	0	0	0	0	0	0	0	0	0	0	0	0	0	0			0	4			1
1	1	1	1	1	62	2	2	1		3	4	2	15		0	1	0	0	0	0	0	0	0	0	0	0	0	0	1	0	0	0	0	0	0	0	0	0	0	0	0	0			0	4			1
1	1	1	1	1	40	1	1	1		3	5	2	22		0	0	0	0	0	0	0	0	0	0	0	0	0	0	0	0	0	0	0	0	0	0	0	0	1	0	0	0			0	4			1
1	1	1	1	1	21	1	1	1		2	1	2	7		0	0	0	0	0	0	0	0	0	0	0	0	0	0	0	0	0	1	0	0	0	0	0	0	0	0	0	0			0	4			0
1	1	1	1	1	15	1	1	1		1	6	1	7		1	0	0	0	0	0	0	0	0	0	0	0	0	0	0	0	0	0	0	0	0	0	0	0	0	0	0	0			1	2			1
1	1	1	1	1	17	2	2	1		2	6	1	18		0	0	0	0	0	0	0	0	0	0	0	0	0	0	0	0	0	0	0	0	0	0	0	0	0	0	1	0			0	4			0
1	1	1	1	1	19	1	1	2		3	6	1	16		0	0	0	0	0	0	0	0	0	0	0	0	1	0	0	0	0	1	0	0	0	0	0	0	0	0	0	0			0	4			1
1	1	1	1	1	38	1	1	4		3	1	2	17		0	0	0	0	0	0	0	0	0	0	0	0	0	0	0	1	0	0	0	0	0	0	0	0	0	0	0	0			0	4			1
1	1	1	1	1	34	1	1	4		3	2	4	32		1	0	0	0	0	0	0	0	0	0	0	0	0	0	0	0	0	0	0	0	0	0	0	0	0	0	0	0			0	4			1
1	1	1	1	1	21	1	2	1		2	6	1	3		0	0	0	0	0	0	0	0	0	0	0	0	0	0	0	0	0	1	0	0	0	0	0	0	0	0	0	0			0	4			2
1	1	1	1	1	24	1	1	1		0	8	1	11		1	0	0	0	0	0	0	0	0	0	0	0	0	0	0	0	0	0	0	0	0	0	0	0	0	0	0	0			1	4			0
1	1	1	1	1	19	1	1	4		2	6	1	4		1	0	0	0	0	0	0	0	0	0	0	0	0	0	0	0	0	0	0	0	0	0	0	0	0	0	0	0			1	4			0
1	1	1	1	1	27	1	1	2		3	8	1	19		0	0	0	0	0	0	1	0	0	0	0	0	0	0	0	0	0	0	0	0	0	0	0	0	0	0	0	0			0	4			1
1	1	1	1	1	20	1	1	4		2	6	1	16		0	0	0	0	0	0	0	0	0	0	0	0	0	0	0	0	0	1	0	0	0	0	0	0	0	0	0	0			1	4			1
1	1	1	1	1	18	2	2	1		2	6	1	6		1	0	0	0	0	0	0	0	0	0	0	0	0	0	0	0	0	0	0	0	0	0	0	0	0	0	0	0			0	4			1
1	1	1	1	1	22	1	1	4		2	6	1	16		0	0	0	0	0	0	0	0	0	0	0	0	0	0	0	0	0	0	0	0	0	0	0	0	1	0	0	0			1	4			1
1	1	1	1	1	20	1	1	2		3	6	1	16		0	0	0	0	0	0	0	1	0	0	0	0	0	0	0	0	0	1	0	0	0	0	0	0	1	0	0	0			1	4			2
1	1	1	1	1	24	1	1	2		2	6	1	16		0	0	0	0	0	0	0	0	0	0	0	0	0	0	0	0	0	1	0	0	0	0	0	0	1	0	0	0			1	4			1
1	1	1	1	1	20	1	1	4		2	5	1	16		0	1	0	1	0	0	0	0	0	0	0	0	0	0	0	0	0	1	1	0	1	0	0	0	0	0	0	0			1	4			1
1	1	1	1	1	18	2	2	1		2	6	1	16		0	0	0	0	0	0	0	0	0	0	0	0	0	0	0	0	0	0	0	0	0	0	0	0	1	0	0	0			1	4			2
1	1	1	1	1	20	2	2	2		2	2	1	16		0	0	0	0	0	0	0	0	0	0	0	0	0	0	0	0	0	0	0	0	0	0	0	0	1	0	0	0			0	4			2
1	1	1	1	1	14	1	1	1		2	3	1	16		0	1	0	1	0	0	0	0	0	0	0	0	0	0	0	0	0	1	1	0	0	0	0	0	0	0	0	0			1	4			1
1	1	1	1	1	16	1	1	2		2	6	1	14		0	1	0	0	0	0	0	0	0	0	0	0	0	0	0	0	0	0	0	0	0	0	0	0	0	0	0	0			1	2			1
1	1	1	1	1	20	1	1	2		0	1	1	16		0	0	0	0	0	0	0	0	0	0	0	0	0	0	0	0	0	0	0	0	0	0	0	0	1	0	0	0			1	4			1
1	1	1	1	1	23	2	2	1		3	5	1	7		1	0	0	0	0	0	0	0	0	0	0	0	0	0	0	0	0	0	0	0	0	0	0	0	0	0	0	0			0	4			0
1	1	1	1	1	28	2	2	3		2	6	4	7		0	0	0	0	0	0	0	0	0	0	0	0	0	0	0	0	0	0	0	0	0	0	0	0	1	0	0	0			0	4			1
1	1	1	1	1	22	2	2	1		3	7	1	7		0	1	0	0	0	0	1	0	0	0	0	0	0	0	0	0	0	0	0	0	0	0	0	0	0	0	0	0			0	4			3
1	1	1	1	1	26	1	1	1		3	8	1	15		1	0	0	0	0	0	0	0	0	0	0	0	0	0	0	0	0	0	0	0	0	0	0	0	0	0	0	0			0	4			3
1	1	1	1	1	16	1	1	1		1	6	1	7		1	0	0	0	0	0	0	0	0	0	0	0	0	0	0	0	0	0	0	0	0	0	0	0	0	0	0	0			0	4			1
1	1	1	1	1	19	1	1	2		2	6	1	16		0	1	0	0	0	0	0	0	0	0	0	0	0	0	0	0	0	1	1	0	0	0	0	0	0	0	0	0			1	4			1
1	1	1	1	1	18	1	1	1		2	3	1	16		0	1	0	0	0	0	1	0	0	0	0	0	1	0	0	0	0	1	1	0	0	0	0	0	0	0	0	0			1	4			1
1	1	1	1	1	22	1	1	2		0	5	1	16		0	0	0	0	0	0	0	0	0	0	0	0	0	0	0	0	0	1	0	0	0	0	0	1	1	0	0	0			1	4			2
1	1	1	1	1	13	1	1	1		2	6	1	16		0	0	0	0	0	0	0	0	0	0	0	0	0	0	0	0	0	1	0	0	0	0	0	0	0	0	0	0			1	4			1
1	1	1	1	1	18	1	1	1		2	6	1	16		0	1	0	0	0	0	1	0	0	0	0	0	0	0	0	0	0	1	0	0	0	0	0	0	1	0	0	0			0	4			0
1	1	1	1	1	20	1	1	2		3	2	1	16		0	1	1	0	0	0	0	0	0	0	0	0	0	0	0	0	0	0	0	0	0	0	0	0	1	0	0	0			1	4			1
1	1	1	1	1	18	1	1	2		2	5	1	16		0	0	0	0	0	0	0	0	0	0	0	0	0	0	0	0	0	1	1	0	0	0	0	0	1	0	0	0			1	4			1
1	1	1	1	1	22	1	1	2		3	2	1	16		0	0	0	0	0	0	0	0	0	0	0	0	0	0	0	0	0	0	0	0	0	0	0	0	1	0	0	0			1	4			1
1	1	1	1	1	14	2	2	1		2	6	1	16		0	1	1	0	0	0	0	0	0	0	0	0	0	0	0	0	0	0	0	0	0	0	0	0	1	0	0	0			1	4			1
1	1	1	1	1	20	1	1	2		2	6	1	16		0	0	0	0	0	0	0	0	0	0	0	0	0	0	0	0	0	1	0	0	0	0	0	0	0	0	0	0			1	4			1
1	1	1	1	1	25	1	1	1		2	6	1	7		0	0	0	0	0	0	1	0	0	0	0	0	0	0	0	0	0	0	0	0	0	0	0	0	0	0	0	0			0	4			3
1	1	1	1	1	18	1	1	2		2	6	1	16		0	1	0	0	0	0	0	0	0	0	0	0	1	0	0	0	0	1	0	0	1	0	0	0	0	0	0	0			1	1			2
1	1	1	1	1	25	1	1	1		2	6	4	7		0	1	0	0	0	0	0	0	0	0	0	0	0	0	0	0	0	0	0	0	0	0	0	0	0	0	0	0			0	4			0
1	1	1	1	1	23	2	2	1		2	1	2	1		0	0	0	0	0	0	0	0	0	0	0	0	0	0	0	1	0	0	0	0	0	0	0	0	0	0	0	0			0	4			1
1	1	1	1	1	15	2	2	1		2	6	1	14		1	0	0	0	0	0	0	0	0	0	0	0	0	0	0	0	0	0	0	0	0	0	0	0	0	0	0	0			1	2			2
1	1	1	1	1	21	2	2	3		2	8	1	16		0	0	0	0	0	0	0	0	0	0	0	0	0	0	0	0	0	0	0	0	0	0	0	0	1	0	0	0			1	4			1
1	1	1	1	1	25	1	1	1		3	8	1	7		0	1	0	0	0	0	0	0	0	0	0	0	0	0	0	0	0	0	0	0	0	0	0	0	0	0	0	0			0	4			3
1	1	1	1	1	21	1	1	2		2	9	1	16		1	0	0	0	0	0	0	0	0	0	0	0	0	0	0	0	0	0	0	0	0	0	0	0	1	0	0	0			1	4			1
1	1	1	1	1	26	1	1	2		3	8	1	7		0	1	0	0	0	0	1	0	0	0	0	0	0	0	0	1	0	0	0	0	0	0	0	0	0	0	0	0			0	4			3
1	1	1	1	1	26	2	2	1		3	8	1	35		0	0	0	0	0	0	0	0	0	0	0	0	0	0	0	0	0	0	0	0	0	0	0	0	1	0	0	0			0	4			1
1	1	1	1	1	18	2	2	3		2	6	1	16		0	0	0	0	0	0	0	0	0	0	0	0	0	0	0	0	0	1	1	0	0	0	0	0	0	0	0	0			1	4			1
1	1	1	1	1	18	2	2	1		2	2	1	7		0	0	0	0	0	0	0	0	0	0	0	0	0	0	0	0	0	0	0	0	0	0	1	0	0	0	0	0			1	1			1
1	1	1	1	1	25	2	1	3		3	2	1	16		1	0	0	0	0	0	0	0	0	0	0	0	0	0	0	0	0	0	0	0	0	0	0	0	0	0	0	0			1	4			1
1	1	1	1	1	22	1	1	2		3	2	1	16		0	1	0	0	0	0	0	0	0	0	0	0	0	0	0	0	0	1	1	0	0	0	0	0	1	0	0	0			1	4			2
1	1	1	1	1	19	1	1	1		2	2	1	16		0	1	0	0	0	0	0	0	0	0	0	0	0	0	0	0	0	0	0	0	0	0	0	0	1	0	0	0			1	4			1
1	1	1	1	1	14	1	1	1		1	6	1	4		1	0	0	0	0	0	0	0	0	0	0	0	0	0	0	0	0	0	0	0	0	0	0	0	0	0	0	0			0	4			2
1	1	1	1	1	14	1	1	1		2	6	1	16		0	1	0	0	0	0	0	0	0	0	0	0	0	0	0	0	0	1	0	0	0	0	0	0	0	0	0	0			1	2			1
1	1	1	1	1	22	2	2	3		3	5	1	25		1	0	0	0	0	0	0	0	0	0	0	0	0	0	0	0	0	0	0	0	0	0	0	0	0	0	0	0			0	4			1
1	1	1	1	1	18	2	2	1		3	6	1	16		0	0	0	1	0	0	0	0	0	0	0	0	0	0	0	0	0	1	0	0	0	0	0	0	1	0	0	0			1	4			2
1	1	1	1	1	21	1	1	2		2	6	1	16		0	0	0	0	0	0	0	0	0	0	0	0	0	0	0	0	0	0	0	0	0	0	0	0	1	0	0	0			1	4			2
1	1	1	1	1	34	1	1	4		3	5	2	16		0	0	0	0	0	0	0	0	0	0	0	0	0	0	0	0	0	1	0	0	0	0	0	0	0	0	0	0			1	4			1
1	1	1	1	1	20	1	1	2		2	8	1	16		0	0	0	1	0	0	0	0	0	0	0	0	0	0	0	0	0	1	0	0	0	0	0	0	0	0	0	0			1	4			1
1	1	1	1	1	20	1	1	2		2	5	1	16		0	0	0	0	0	0	0	0	0	0	0	0	0	0	0	0	0	1	0	0	0	0	0	0	0	0	0	0			1	4			1
1	1	1	1	1	28	2	2	4		3	1	1	18		0	0	0	0	0	0	1	0	0	0	0	0	0	0	0	0	0	0	0	0	0	0	0	0	0	0	0	0			0	4			2
1	1	1	1	1	26	1	1	4		3	1	1	16		0	1	0	0	0	0	1	0	0	0	0	0	0	0	0	0	0	1	0	0	0	0	0	0	0	0	0	0			0	4			2
1	1	1	1	1	25	1	1	2		2	8	1	16		0	0	0	0	0	0	0	0	0	0	0	0	0	0	0	0	0	1	0	0	0	0	0	0	0	0	0	0			1	4			1
1	1	1	1	1	20	2	2	1		2	6	1	16		0	0	0	0	0	0	0	0	0	0	0	0	0	0	0	0	0	0	0	0	0	0	0	0	1	0	0	0			1	4			1
1	1	1	1	1	31	1	1	2		3	1	2	19		1	0	0	0	0	0	0	0	0	0	0	0	0	0	0	0	0	0	0	0	0	0	0	0	0	0	0	0			0	4			1
1	1	1	1	1	19	1	1	1		2	6	1	16		1	0	0	0	0	0	0	0	0	0	0	0	0	0	0	0	0	0	0	0	0	0	0	0	0	0	0	0			0	4			1
1	1	1	1	1	20	1	1	2		2	6	1	16		0	0	0	0	0	0	0	0	0	0	0	0	0	0	0	1	0	1	0	0	0	0	0	0	0	0	0	0			1	4			2
1	1	1	1	1	19	1	3	2		2	5	1	19		0	1	0	0	0	0	0	1	0	0	0	0	0	0	0	1	0	0	1	0	0	0	0	0	0	0	0	0			0	4			0
1	1	1	1	1	18	1	1	2		2	6	4	7		0	0	0	0	0	0	0	0	0	0	0	0	0	0	0	0	0	0	0	0	0	0	0	0	1	0	0	0			0	4			2
1	1	1	1	1	16	2	2	1		2	6	1	1		1	0	0	0	0	0	0	0	0	0	0	0	0	0	0	0	0	0	0	0	0	0	0	0	0	0	0	0			0	4			2
1	1	1	1	1	21	2	2	3		2	6	3	26		1	0	0	0	0	0	0	0	0	0	0	0	0	0	0	0	0	0	0	0	0	0	0	0	0	0	0	0			0	4			1
1	1	1	1	1	20	2	2	1		2	6	1	12		0	0	0	0	0	0	0	0	1	0	0	0	0	0	0	0	0	0	0	0	0	0	0	0	0	0	0	0			0	4			1
1	1	1	1	1	17	2	2	3		2	6	1	15		0	0	0	0	0	0	0	0	0	0	0	0	0	0	0	0	0	0	0	0	0	1	0	0	0	0	0	0			0	4			0
1	1	1	1	1	16	2	2	1		2	6	3	3		0	0	0	0	0	0	1	0	0	0	0	0	0	0	0	0	0	0	0	0	0	0	0	0	0	0	0	0			0	4			1
1	1	1	1	1	22	2	2	4		2	6	1	16		1	0	0	0	0	0	0	0	0	0	0	0	0	0	0	0	0	0	0	0	0	0	0	0	0	0	0	0			0	4			1
1	1	1	1	1	19	1	3	3		2	6	1	7		0	0	0	0	0	0	0	0	0	0	0	0	0	0	0	0	0	1	0	0	0	0	0	0	0	0	0	0			0	4			1
1	1	1	1	1	15	1	1	2		2	6	1	7		0	0	0	0	0	0	0	0	0	0	0	0	0	0	0	0	0	1	0	0	0	0	0	0	0	0	0	1			0	4			2
1	1	1	1	1	15	1	1	1		1	6	1	7		1	0	0	0	0	0	0	0	0	0	0	0	0	0	0	0	0	0	0	0	0	0	0	0	0	0	0	0			0	4			2
1	1	1	1	1	20	1	1	4		2	5	1	16		0	0	0	0	0	0	0	0	0	0	0	0	0	0	0	0	0	1	0	0	0	0	0	0	1	0	0	0			1	4			1
1	1	1	1	1	41	2	2	4		3	1	4	14		0	1	0	0	0	0	0	0	0	0	0	0	0	0	0	0	0	0	0	0	0	0	0	0	0	0	0	0			0	4			1
1	1	1	1	1	22	2	2	3		2	5	1	16		0	0	0	0	0	0	0	0	0	0	0	0	0	0	0	1	0	1	0	0	0	0	0	0	1	0	0	0			0	4			2
1	1	1	1	1	16	1	1	2		1	6	1	16		0	1	0	0	0	0	0	0	0	0	0	0	0	0	0	0	0	1	0	0	1	0	0	0	0	0	0	0			0	4			1
1	1	1	1	1	20	1	1	1		2	6	1	16		0	0	0	0	0	0	0	0	0	0	0	0	0	0	0	0	0	0	0	0	0	0	0	0	1	0	0	0			1	3			1
1	1	1	1	1	24	2	2	3		3	6	1	16		0	0	0	0	0	0	0	0	0	0	0	0	0	0	0	0	0	1	0	0	0	0	0	0	1	0	0	0			1	4			1
1	1	1	1	1	22	2	6	3		2	6	1	6		0	0	0	0	0	0	0	0	1	0	0	0	0	0	0	0	0	0	0	0	0	0	0	0	0	0	0	0			0	4			2
1	1	1	1	1	19	1	1	2		2	2	1	16		0	1	0	0	0	0	0	0	0	0	0	0	0	0	1	0	0	1	1	0	0	0	0	0	0	0	0	0			1	4			1
1	1	1	1	1	21	1	2	3		3	6	1	16		0	0	0	0	0	0	0	0	0	0	0	0	0	0	0	0	0	1	0	0	0	0	0	0	1	0	0	0			0	4			2
1	1	1	1	1	18	1	1	2		2	6	1	16		0	1	0	0	0	0	0	0	0	0	0	0	0	0	0	0	0	1	1	0	0	0	0	0	0	0	0	0			1	4			1
1	1	1	1	1	13	1	1	1		2	6	1	16		0	1	0	0	0	0	0	0	0	0	0	0	0	0	0	0	0	1	1	0	0	0	0	0	0	0	0	0			1	4			1
1	1	1	1	1	20	1	1	4		2	9	1	16		0	0	0	0	0	0	0	0	0	0	0	0	0	0	0	0	0	0	0	0	0	0	0	0	1	0	0	0			1	4			2
1	1	1	1	1	14	1	1	1		1	6	1	13		1	0	0	0	0	0	0	0	0	0	0	0	0	0	0	0	0	0	0	0	0	0	0	0	0	0	0	0			0	4			1
1	1	1	1	1	19	2	2	2		2	6	1	20		1	0	0	0	0	0	0	0	0	0	0	0	0	0	0	0	0	0	0	0	0	0	0	0	0	0	0	0	Stomach ulcer		0	4			0
1	1	1	1	1	29	1	1	1		3	1	1	17		1	0	0	0	0	0	0	0	0	0	0	0	0	0	0	0	0	0	0	0	0	0	0	0	0	0	0	0			0	4			2
1	1	1	1	1	16	1	1	2		2	6	1	8		1	0	0	0	0	0	0	0	0	0	0	0	0	0	0	0	0	0	0	0	0	0	0	0	0	0	0	0			1	1			1
1	1	1	1	1	17	1	1	4		2	6	1	16		0	0	0	0	0	0	0	0	0	0	0	0	0	0	0	0	0	1	1	0	0	0	0	0	0	0	0	0			1	4			1
1	1	1	1	1	13	1	1	1		2	3	1	16		0	0	0	0	1	0	0	0	0	0	0	0	0	0	0	0	0	1	0	0	0	0	0	0	0	0	0	0			1	4			1
1	1	1	1	1	19	1	1	4		2	6	1	16		0	1	0	0	0	0	0	0	0	0	0	0	0	0	0	0	0	1	1	0	1	0	0	0	0	0	0	0			0	4			2
1	1	1	1	1	23	2	1	1		3	6	1	7		1	0	0	0	0	0	0	0	0	0	0	0	0	0	0	0	0	0	0	0	0	0	0	0	0	0	0	0			0	4			0
1	1	1	1	1	19	2	2	4		2	6	3	7		0	0	0	0	0	0	0	0	0	0	0	0	0	0	0	0	0	0	0	0	0	0	0	0	1	0	0	0			0	4			0
1	1	1	1	1	22	1	1	2		2	6	1	11		0	0	0	0	0	0	1	0	0	0	0	0	0	0	0	0	0	0	0	0	0	0	0	0	0	0	0	0			0	4			1
1	1	1	1	1	23	1	1	2		3	5	1	16		0	1	0	0	0	0	0	0	0	0	0	0	1	0	0	0	0	1	1	0	1	0	0	0	0	0	0	0			1	4			1
1	1	1	1	1	19	1	1	2		2	6	1	16		1	0	0	0	0	0	0	0	0	0	0	0	0	0	0	0	0	0	0	0	0	0	0	0	0	0	0	0			0	4			1
1	1	1	1	1	19	1	1	2		2	5	1	16		0	1	0	0	0	0	0	0	0	0	0	0	0	0	0	0	0	1	1	0	0	0	0	0	1	0	0	0			1	4			2
1	1	1	1	1	19	1	1	2		2	6	1	16		0	1	0	0	0	0	0	0	0	0	0	0	0	0	0	0	0	1	1	0	0	0	0	0	0	0	0	0			1	4			2
1	1	1	1	1	27	1	1	2		2	6	2	16		0	1	0	0	0	0	0	0	0	0	0	0	0	0	0	1	0	1	1	0	0	0	0	0	1	0	0	0			1	4			1
1	1	1	1	1	19	1	1	1		2	6	1	16		0	1	0	0	0	0	0	0	0	0	0	0	0	0	0	0	0	1	1	0	0	0	0	0	0	0	0	0			1	4			1
1	1	1	1	1	19	1	1	2		2	6	1	16		0	1	0	0	0	0	0	0	0	0	0	0	0	0	0	0	0	1	1	0	0	0	0	0	0	0	0	0			1	4			1
1	1	1	1	1	19	1	1	2		2	6	1	16		0	1	0	0	0	0	0	0	0	0	0	0	0	0	0	0	0	1	0	0	0	0	0	0	0	0	0	0			1	4			2
1	1	1	1	1	20	1	1	2		2	6	1	16		0	1	0	0	0	0	0	0	0	0	0	0	0	0	0	0	0	1	0	0	0	0	0	0	1	0	0	0			1	4			2
1	1	1	1	1	16	2	2	1		2	5	1	16		1	0	0	0	0	0	0	0	0	0	0	0	0	0	0	0	0	0	0	0	0	0	0	0	0	0	0	0			0	4			2
1	1	1	1	1	19	1	1	1		2	5	1	16		0	1	1	0	0	0	0	0	0	0	0	0	0	0	0	0	0	1	1	0	0	0	0	0	0	0	0	0			1	4			2
1	1	1	1	1	16	2	1	3		2	9	3	21		0	1	0	0	0	0	0	0	0	0	0	0	0	0	0	0	0	0	0	0	0	0	0	0	0	0	0	0			1	3			0
1	1	1	1	1	28	2	2	1		2	5	4	7		0	1	0	0	0	0	0	0	0	0	0	0	0	0	0	0	0	1	0	0	0	0	0	0	1	0	0	0			0	4			3
1	1	1	1	1	20	1	1	2		2	5	1	16		0	1	0	0	0	0	1	0	0	0	0	0	0	0	0	0	0	1	1	0	0	0	0	0	1	0	0	0			1	4			1
1	1	1	1	1	21	1	1	2		3	2	2	16		0	1	0	0	0	0	0	0	0	0	0	0	0	0	0	0	0	1	1	0	0	0	0	0	1	0	0	0			1	4			1
1	1	1	1	1	16	1	1	1		2	6	1	32		1	0	0	0	0	0	0	0	0	0	0	0	0	0	0	0	0	0	0	0	0	0	0	0	0	0	0	0			0	4			1
1	1	1	1	1	20	1	1	2		1	8	1	16		0	0	0	0	0	0	1	0	0	0	0	0	0	0	0	1	0	0	0	0	0	0	0	0	1	0	0	0			1	4			1
1	1	1	1	1	22	1	1	4		3	7	3	27		0	1	0	0	0	0	1	0	0	0	0	0	0	0	0	0	0	0	0	0	0	0	0	0	0	0	0	0			0	4			1
1	1	1	1	1	19	1	1	1		2	6	1	16		0	1	0	0	0	0	0	0	0	0	0	0	0	0	0	0	0	1	1	0	0	0	0	0	1	0	0	0			1	4			1
1	1	1	1	1	38	2	2	1		3	5	2	12		0	0	0	0	0	0	1	0	0	0	0	0	0	0	0	0	0	0	0	0	0	0	0	0	0	0	0	0			0	4			1
1	1	1	1	1	19	2	2	3		2	6	1	20		1	0	0	0	0	0	0	0	0	0	0	0	0	0	0	0	0	0	0	0	0	0	0	0	0	0	0	0			0	4			0
1	1	1	1	1	15	2	2	1		2	3	1	16		0	0	0	0	0	0	0	0	0	0	0	0	0	0	0	0	0	1	1	0	0	0	0	0	0	0	0	0			1	1			1
1	1	1	1	1	23	2	2	1		3	5	2	16		0	0	0	0	0	0	0	0	0	0	0	0	0	0	0	0	0	1	1	0	0	0	0	0	0	0	0	0			1	4			1
1	1	1	1	1	14	1	1	1		2	6	1	16		0	0	0	0	0	0	0	0	0	0	0	0	0	0	0	0	0	1	1	0	1	0	0	0	0	0	0	0			1	4			1
1	1	1	1	1	20	2	2	3		3	6	1	37		0	1	0	0	0	0	0	0	0	0	0	0	0	0	0	0	0	0	0	0	0	0	0	0	0	0	0	0			1	1			0
1	1	1	1	1	21	1	1	2		3	6	1	5		0	0	0	0	0	0	0	0	0	0	0	0	0	0	1	0	0	0	0	0	0	0	0	0	0	0	0	0			1	1			1
1	1	1	1	1	23	1	1	1		3	8	1	7		0	1	0	0	0	0	0	0	0	0	0	0	0	0	0	0	0	0	0	0	0	0	0	0	0	0	0	0			0	4			3
1	1	1	1	1	24	1	4	2		2	8	3	16		1	0	0	0	0	0	0	0	0	0	0	0	0	0	0	0	0	0	0	0	0	0	0	0	1	0	0	0			1	4			2
1	1	1	1	1	18	1	1	2		2	6	1	5		0	0	0	0	0	0	0	0	0	0	0	0	0	0	0	0	0	1	0	0	0	0	0	0	0	0	0	0			1	1			1
1	1	1	1	1	20	1	1	2		2	8	2	16		0	0	0	0	0	0	0	0	0	0	0	0	0	0	0	1	0	0	0	0	0	0	0	0	0	0	0	0			1	4			1
1	1	1	1	1	21	1	3	2		2	5	1	16		0	1	0	0	0	0	0	0	0	0	0	0	0	0	0	0	0	0	0	0	0	0	0	0	0	0	0	0			1	4			2
1	1	1	1	1	18	2	4	3		2	6	1	10		0	0	0	0	0	0	0	0	0	0	0	0	0	0	0	0	0	0	1	0	0	0	0	0	0	0	0	0			0	4			0
1	1	1	1	1	21	2	2	1		2	6	1	16		0	0	0	0	0	0	0	0	0	0	0	0	0	0	0	0	0	1	0	0	0	0	0	0	1	0	0	0			1	4			1
1	1	1	1	1	19	2	2	1		2	4	1	16		0	0	0	0	0	0	0	0	0	0	0	0	0	0	0	0	0	0	0	0	0	0	0	0	1	0	0	0			0	4			1
1	1	1	1	1	26	2	2	1		3	6	1	7		0	1	0	0	0	0	0	0	0	0	0	0	0	0	0	0	0	0	0	0	0	0	0	0	0	0	0	0			0	4			3
1	1	1	1	1	31	2	2	1		3	2	2	14		0	0	0	0	0	0	0	0	1	0	0	0	0	0	0	0	0	0	0	0	0	0	0	0	0	0	0	0			0	4			2
1	1	1	1	1	22	2	2	3		3	6	1	16		0	0	0	0	0	0	0	0	0	0	0	0	0	0	0	0	0	1	0	0	0	0	0	0	1	0	0	0			1	4			1
1	1	1	1	1	21	2	2	3		2	5	1	7		0	1	0	0	0	0	0	0	0	0	0	0	0	0	0	0	0	0	0	0	0	0	0	0	0	0	0	0			0	4			1
1	1	1	1	1	20	1	1	2		2	6	1	16		0	0	0	0	0	0	0	0	0	0	0	0	0	0	0	0	0	0	0	0	0	0	0	0	1	0	0	0			1	4			2
1	1	1	1	1	23	2	2	3		3	5	1	16		0	0	0	0	0	0	0	0	0	0	0	0	0	0	0	0	0	1	0	0	0	0	0	0	1	0	0	0			1	4			1
1	1	1	1	1	19	2	2	3		2	6	1	7		1	0	0	0	0	0	0	0	0	0	0	0	0	0	0	0	0	0	0	0	0	0	0	0	0	0	0	0			0	4			1
1	1	1	1	1	18	2	2	1		2	6	1	9		1	0	0	0	0	0	0	0	0	0	0	0	0	0	0	0	0	0	0	0	0	0	0	0	0	0	0	0			0	4			1
1	1	1	1	1	25	1	1	1		3	5	1	25		0	1	0	0	0	0	1	0	0	0	0	0	0	0	0	0	0	1	0	0	0	0	0	0	0	0	0	0			0	4			1
1	1	1	1	1	26	1	1	2		3	5	1	9		1	0	0	0	0	0	0	0	0	0	0	0	0	0	0	0	0	0	0	0	0	0	0	0	0	0	0	1			1	4			0
1	1	1	1	1	19	1	1	2		2	6	1	16		0	0	0	0	0	0	1	0	0	0	0	0	0	0	0	0	0	0	0	0	0	0	0	0	0	0	0	0			1	4			1
1	1	1	1	1	20	1	1	2		3	6	1	16		0	0	0	0	0	0	0	0	0	0	0	0	0	0	0	0	0	0	0	0	0	0	0	0	1	0	0	0			0	4			1
1	1	1	1	1	19	2	2	4		2	6	1	12		1	0	0	0	0	0	0	0	0	0	0	0	0	0	0	0	0	0	0	0	0	0	0	0	0	0	0	0			0	4			1
1	1	1	1	1	14	2	2	1		2	6	1	16		0	0	0	0	0	0	0	0	0	0	0	0	0	0	0	0	0	1	1	0	0	0	0	0	0	0	0	0			1	4			1
1	1	1	1	1	17	2	2	3		2	9	1	16		0	0	0	0	0	0	0	0	0	0	0	0	0	0	0	0	0	1	1	0	1	0	0	0	0	0	0	0			0	4			1
1	1	1	1	1	20	2	2	1		2	2	1	7		0	1	0	0	0	0	0	0	0	0	0	0	0	0	0	0	0	0	0	0	0	0	0	0	0	0	0	0			0	4			1
1	1	1	1	1	25	1	3	2		2	8	1	16		0	0	0	0	0	0	0	0	0	0	0	0	0	0	0	0	0	0	0	0	0	0	1	0	0	0	0	0			1	4			1
1	1	1	1	1	18	1	1	2		2	6	1	16		0	1	0	0	0	0	1	0	0	0	0	0	0	0	0	0	0	1	1	0	0	0	0	0	0	0	0	0			1	4			1
1	1	1	1	1	20	1	1	2		2	5	1	16		0	1	0	0	0	0	1	0	0	0	0	0	0	0	0	0	0	1	1	0	0	0	0	0	0	0	0	0			1	4			2
1	1	1	1	1	20	1	1	4		2	5	1	16		0	1	0	0	0	0	0	0	0	0	0	0	0	0	0	0	0	1	0	0	0	0	0	0	1	0	0	0			0	4			1
1	1	1	1	1	48	2	2	1		0	5	2	21		0	0	0	0	0	0	0	0	0	0	0	0	0	0	0	0	0	0	0	0	0	0	0	0	1	0	0	0			0	4			1
1	1	1	1	1	43	1	1	1		3	5	2	20		0	0	0	0	0	0	0	0	1	0	0	0	0	0	0	0	0	0	0	0	0	0	0	0	0	0	0	0			0	4			2
1	1	1	1	1	16	1	1	1		2	6	1	9		0	0	0	1	0	0	0	0	0	0	0	0	0	0	0	0	0	0	0	0	0	0	0	0	0	0	0	0			0	4			1
1	1	1	1	1	16	1	1	1		2	6	1	6		0	0	0	0	0	0	0	0	0	0	0	0	0	0	0	0	0	0	0	0	1	0	0	0	0	0	0	0			0	4			1
1	1	1	1	1	18	1	1	1		2	6	1	16		0	0	0	0	0	0	0	0	0	0	0	0	0	0	0	0	0	1	0	0	1	0	0	0	0	0	0	0			1	4			1
1	1	1	1	1	35	1	1	4		3	5	2	13		1	0	0	0	0	0	0	0	0	0	0	0	0	0	0	0	0	0	0	0	0	0	0	0	0	0	0	0	Stomach ulcer		0	4			1
1	1	1	1	1	28	2	2	1		2	5	2	16		0	0	0	0	0	0	0	0	0	0	0	0	0	0	0	0	0	1	0	0	0	0	0	0	1	0	0	0			1	4			0
1	1	1	1	1	17	2	2	1		2	6	1	3		1	0	0	0	0	0	0	0	0	0	0	0	0	0	0	0	0	0	0	0	0	0	0	0	0	0	0	0			0	4			1
1	1	1	1	1	15	1	1	1		2	3	1	16		0	1	0	0	0	0	1	0	0	0	0	0	0	0	0	0	0	1	1	0	0	0	0	0	0	0	0	0			0	4			1
1	1	1	1	1	19	2	2	3		0	5	3	16		0	0	0	0	0	0	0	0	1	0	0	0	0	0	0	0	0	0	0	0	0	0	0	0	0	0	0	0			1	4			1
1	1	1	1	1	20	1	1	2		2	5	1	16		0	1	0	0	0	0	0	0	0	0	0	0	0	0	0	0	0	1	0	0	1	0	0	0	1	0	0	0			1	4			1
1	1	1	1	1	19	1	1	2		2	5	1	16		0	1	0	0	0	0	0	0	0	0	0	0	0	0	0	0	0	1	1	0	0	0	0	0	0	0	0	0			1	4			1
1	1	1	1	1	19	1	1	2		2	6	1	16		0	0	0	0	0	0	0	0	0	0	0	0	0	0	0	0	0	0	0	0	0	0	0	0	1	0	0	0			1	4			1
1	1	1	1	1	21	1	1	2		0	4	1	16		0	0	0	0	0	0	0	0	0	0	0	0	0	0	0	0	0	0	0	0	0	0	0	1	1	0	0	0			1	4			1
1	1	1	1	1	14	1	1	1		2	6	1	16		0	1	0	1	0	0	0	0	0	0	0	0	0	0	0	0	0	1	1	0	1	0	0	0	0	0	0	0			1	1			1
1	1	1	1	1	18	2	2	1		2	6	1	7		0	0	0	0	0	0	0	0	0	0	0	0	0	0	0	0	0	0	0	0	0	0	0	0	1	0	0	0			0	4			2
1	1	1	1	1	28	1	1	2		0	5	1	16		0	0	0	0	0	0	0	0	0	0	0	0	0	0	0	0	0	1	0	0	0	0	0	0	1	0	0	0			1	4			2
1	1	1	1	1	18	1	2	2		2	6	1	7		0	0	0	0	1	0	0	1	0	1	0	0	1	0	0	0	0	0	0	0	0	0	0	0	0	0	0	0			0	4			0
1	1	1	1	1	17	1	3	3		0	8	3	23		0	1	0	0	0	0	1	0	0	0	0	0	0	0	0	0	0	0	0	0	0	0	0	0	0	0	0	0			0	4			2
1	1	1	1	1	31	2	5	4		2	1	1	7		0	1	0	0	0	0	0	0	0	0	0	0	0	0	0	0	0	0	0	0	0	0	0	0	0	0	0	0			0	4			1
1	1	1	1	1	21	1	1	2		3	9	1	7		0	0	0	0	0	0	0	0	0	0	0	0	0	0	0	0	0	0	0	0	0	0	1	0	1	0	0	0			0	4			3
1	1	1	1	1	24	1	1	2		3	5	1	16		0	1	1	0	0	0	1	0	0	0	0	0	0	0	0	0	0	1	1	0	0	0	0	0	1	0	0	0			1	4			2
1	1	1	1	1	19	1	1	2		2	6	1	16		0	1	0	0	0	0	0	0	0	0	0	0	0	0	0	0	0	1	1	0	0	0	0	0	0	0	0	0			1	4			2
1	1	1	1	1	20	1	2	3		2	6	1	16		0	0	0	0	0	0	0	0	0	0	0	0	0	0	0	0	0	0	0	0	0	0	0	0	1	0	0	0			1	4			1
1	1	1	1	1	18	1	1	2		2	6	1	16		0	1	0	0	0	0	0	0	0	0	0	0	0	0	0	0	0	1	1	0	0	0	0	0	0	0	0	0			1	4			1
1	1	1	1	1	20	1	1	2		2	5	1	16		0	1	0	0	0	0	1	0	0	0	0	0	0	0	0	0	0	1	0	0	0	0	0	0	1	0	0	0			1	4			1
1	1	1	1	1	14	1	1	1		2	3	1	16		0	0	0	0	0	0	0	0	0	0	0	0	0	0	0	0	0	1	1	0	0	0	0	0	0	0	0	0			1	4			2
1	1	1	1	1	17	1	1	1		2	5	1	16		0	1	0	0	0	0	0	0	0	0	0	0	0	0	0	0	0	1	1	0	0	0	0	0	0	0	0	0			1	4			1
1	1	1	1	1	18	1	1	2		2	6	1	16		0	1	0	0	0	0	0	0	0	0	0	0	0	0	0	0	0	1	1	0	0	0	0	0	0	0	0	0			1	4			2
1	1	1	1	1	19	1	1	2		2	6	1	16		0	1	0	0	0	0	0	0	0	0	0	0	0	0	0	0	0	1	1	0	0	0	0	0	0	0	0	1			1	4			1
1	1	1	1	1	18	1	1	1		2	5	1	16		0	1	0	0	0	0	0	0	0	0	0	0	0	0	0	0	0	1	1	0	0	0	0	0	0	0	0	0			1	2			2
1	1	1	1	1	19	1	1	2		2	5	1	16		1	0	0	0	0	0	0	0	0	0	0	0	0	0	0	0	0	0	0	0	0	0	0	0	0	0	0	0			1	4			1
1	1	1	1	1	14	2	2	1		2	6	1	16		0	0	0	0	0	0	0	0	0	0	0	0	0	0	0	0	0	0	1	0	0	0	0	0	0	0	0	0			1	4			1
1	1	1	1	1	13	1	1	1		2	6	1	16		0	1	0	0	0	0	0	0	0	0	0	0	0	0	0	0	0	1	0	0	0	0	0	0	0	0	0	0			1	4			2
1	1	1	1	1	18	1	1	1		2	5	1	16		0	0	0	0	0	0	0	0	0	0	0	0	0	0	0	0	0	1	1	0	0	0	0	0	0	0	0	0			1	4			2
1	1	1	1	1	19	1	1	2		2	6	1	16		0	1	0	0	0	0	0	0	0	0	0	0	0	0	0	0	0	1	1	0	0	0	0	0	1	0	0	0			1	4			2
1	1	1	1	1	20	1	1	1		3	6	1	7		0	1	0	0	0	0	1	0	0	0	0	0	0	0	0	0	0	0	0	0	0	0	0	0	0	0	0	0			0	4			1
1	1	1	1	1	26	2	2	3		2	1	2	7		0	0	0	0	0	0	1	0	0	0	0	0	0	0	0	0	0	0	0	0	0	0	0	0	0	0	0	0			0	4			1
1	1	1	1	1	36	2	2	3		3	9	1	7		0	0	0	0	0	0	0	0	0	1	0	0	0	0	0	0	0	0	0	0	0	0	0	0	1	0	0	0			0	4			0
1	1	1	1	1	26	1	1	2		3	6	3	12		0	1	0	0	0	0	1	0	0	0	0	0	0	0	0	1	0	0	0	0	0	0	0	0	0	0	0	0			0	4			1
1	1	1	1	1	13	2	2	1		2	6	1	16		0	1	0	0	0	0	0	0	0	0	0	0	0	0	0	0	0	1	1	0	0	0	0	0	0	0	0	0			1	4			2
1	1	1	1	1	24	1	3	2		3	7	2	16		0	0	0	0	0	0	0	0	0	0	0	0	0	0	0	1	0	1	0	0	0	0	0	0	1	0	0	0			1	4			1
1	1	1	1	1	19	1	1	1		2	6	1	16		0	1	0	1	0	0	0	0	0	0	0	0	0	0	0	0	0	1	1	0	0	0	0	0	0	0	0	0			1	4			1
1	1	1	1	1	28	1	1	2		1	8	1	18		1	0	0	0	0	0	0	0	0	0	0	0	0	0	0	0	0	0	0	0	0	0	0	0	0	0	0	0			1	2			0
1	1	1	1	1	21	2	2	4		3	5	2	7		0	0	0	1	0	0	0	0	0	0	0	0	0	0	0	0	0	0	0	0	0	0	0	0	0	0	0	0			0	4			0
1	1	1	1	1	18	2	2	3		2	6	1	4		1	0	0	0	0	0	0	0	0	0	0	0	0	0	0	0	0	0	0	0	0	0	0	0	0	0	0	0			0	4			1
1	1	1	1	1	19	2	2	1		2	6	1	7		0	0	0	0	0	0	0	0	0	0	0	0	1	0	0	0	0	0	0	0	0	0	0	0	0	0	0	0			0	4			0
1	1	1	1	1	22	1	3	2		3	5	1	16		0	0	0	0	0	0	0	0	0	0	0	0	0	0	0	1	0	1	0	0	0	0	0	0	1	0	0	0			1	4			1
1	1	1	1	1	20	1	3	3		2	5	1	16		0	0	0	0	0	0	0	0	0	0	0	0	0	0	0	0	0	0	0	0	0	0	0	0	1	0	0	0			1	4			2
1	1	1	1	1	15	1	1	2		2	6	1	16		0	1	0	0	0	0	0	0	0	0	0	0	0	0	0	0	0	1	1	0	0	0	0	0	0	0	0	0			1	4			2
1	1	1	1	1	21	1	1	1		2	8	4	16		0	0	0	0	0	0	0	0	0	0	0	0	1	0	0	0	0	1	0	0	0	0	0	0	1	0	0	0			1	4			1
1	1	1	1	1	13	1	1	1		2	3	1	16		0	0	0	0	0	0	0	0	0	0	1	0	0	0	0	0	0	1	0	0	0	0	0	0	0	0	0	0			1	1			1
1	1	1	1	1	33	1	1	1		3	5	1	20		0	0	0	0	0	0	0	0	0	0	0	0	0	0	0	0	0	0	0	0	0	0	0	0	1	0	0	0			0	4			1
1	1	1	1	1	29	2	2	3		3	6	1	10		0	0	0	0	0	0	0	0	0	0	0	0	0	0	0	0	0	0	0	0	0	0	0	0	0	0	1	0			0	4			1
1	1	1	1	1	25	2	2	4		3	5	3	7		0	0	0	0	0	0	0	0	0	0	0	0	1	0	0	0	0	0	0	0	0	0	0	0	0	0	0	0			0	4			1
1	1	1	1	1	22	1	1	2		2	5	1	16		0	1	0	0	0	0	0	0	0	0	0	0	0	0	0	0	0	0	0	0	0	0	0	0	0	0	0	0			0	4			1
1	1	1	1	1	18	1	1	1		2	6	1	16		0	0	0	0	0	0	0	0	0	0	0	0	0	0	0	0	0	1	0	0	0	0	0	0	1	0	0	0			1	4			1
1	1	1	1	1	22	1	1	2		3	7	1	16		0	0	0	0	0	0	0	0	0	0	0	0	0	0	0	1	0	1	0	0	0	0	0	0	1	0	0	0			1	4			1
1	1	1	1	1	15	1	1	1		2	6	1	16		0	0	0	0	0	0	0	0	0	0	0	0	0	0	0	0	0	0	0	0	0	0	0	0	0	0	0	1			0	4			1
1	1	1	1	1	27	2	2	3		3	9	4	7		0	0	0	0	0	0	0	0	0	0	0	0	0	0	0	0	0	0	0	0	1	0	0	0	0	0	0	0			0	4			1
1	1	1	1	1	19	2	2	3		2	6	1	18		1	0	0	0	0	0	0	0	0	0	0	0	0	0	0	0	0	0	0	0	0	0	0	0	0	0	0	0			1	4			1
1	1	1	1	1	20	2	2	1		2	8	1	16		0	0	0	0	0	0	0	0	0	0	0	0	0	0	0	0	0	1	0	0	0	0	0	0	1	0	0	0			1	4			1
1	1	1	1	1	14	2	2	1		2	3	1	16		0	1	0	0	0	0	0	0	0	0	0	0	0	0	0	0	0	1	0	0	0	0	0	0	0	0	0	0			1	4			2
1	1	1	1	1	17	2	2	1		2	8	1	6		1	0	0	0	0	0	0	0	0	0	0	0	0	0	0	0	0	0	0	0	0	0	0	0	0	0	0	0			1	4			0
1	1	1	1	1	21	2	2	4		2	2	1	8		0	1	0	0	0	0	0	0	0	0	0	0	0	0	0	0	0	0	0	0	0	0	0	0	0	0	0	0			0	4			0
1	1	1	1	1	15	1	1	1		2	6	1	35		0	0	0	0	0	0	0	0	0	0	0	0	0	0	0	0	0	0	0	0	0	1	0	0	0	0	0	0			0	4			1
1	1	1	1	1	20	1	1	2		2	5	1	16		0	0	0	0	0	0	0	0	0	0	0	0	0	0	0	0	0	0	0	0	0	0	0	0	1	0	0	0			1	4			1
1	1	1	1	1	17	1	1	2		2	6	1	16		0	1	0	0	0	0	0	1	0	0	0	0	0	0	0	0	0	0	0	0	1	0	0	0	0	0	0	0			0	4			1
1	1	1	1	1	20	1	1	2		2	8	1	16		0	0	0	0	0	0	0	0	0	0	0	0	0	0	0	0	0	1	0	0	0	0	0	0	0	0	0	0			1	4			3
1	1	1	1	1	18	2	2	1		2	6	1	16		0	0	0	0	0	0	0	0	0	0	0	0	0	0	0	0	0	1	0	0	0	0	0	0	1	0	0	0			1	4			1
1	1	1	1	1	19	1	1	1		2	6	1	25		0	0	0	0	0	0	0	0	0	0	0	1	0	0	0	0	0	0	0	0	0	0	0	0	0	0	0	0			0	4			1
1	1	1	1	1	21	1	1	2		3	5	1	16		0	1	0	0	0	0	0	0	0	0	0	0	0	0	0	0	0	1	1	0	0	0	0	0	0	0	0	0			1	4			0
1	1	1	1	1	20	1	1	2		2	6	1	16		0	0	0	0	0	0	0	0	0	0	0	0	0	0	0	0	0	0	0	0	0	0	0	0	1	0	0	0			1	4			1
1	1	1	1	1	26	1	1	4		3	5	1	11		0	1	0	0	0	0	0	0	0	0	0	0	0	0	0	0	0	0	0	0	0	0	0	0	0	0	0	0			1	3			1
1	1	1	1	1	14	1	1	1		2	6	1	16		0	1	0	0	0	0	0	0	0	0	0	0	0	0	0	0	0	1	1	0	0	0	0	0	1	0	0	0			1	4			2
1	1	1	1	1	17	2	2	1		1	6	1	18		1	0	0	0	0	0	0	0	0	0	0	0	0	0	0	0	0	0	0	0	0	0	0	0	0	0	0	0			0	4			2
1	1	1	1	1	20	2	2	3		3	6	1	16		0	0	0	0	0	0	0	0	0	0	0	0	0	0	0	1	0	0	0	0	0	0	0	0	1	0	0	0			1	4			1
1	1	1	1	1	18	2	2	4		2	5	1	16		0	0	0	0	0	0	0	0	0	0	0	0	0	0	0	0	0	0	0	0	0	0	0	1	0	0	0	0			1	4			1
1	1	1	1	1	22	1	3	2		2	6	3	16		0	0	0	0	0	0	0	0	0	0	0	0	0	0	0	1	0	0	1	0	0	0	0	0	0	0	0	0			1	4			1
1	1	1	1	1	16	1	1	1		2	6	1	16		0	1	0	1	0	0	1	0	0	0	0	0	0	0	0	0	0	1	1	0	1	0	0	0	0	0	0	0			1	4			2
1	1	1	1	1	16	1	1	1		2	6	1	10		1	0	0	0	0	0	0	0	0	0	0	0	0	0	0	0	0	0	0	0	0	0	0	0	0	0	0	0			0	4			0
1	1	1	1	1	18	1	1	4		2	6	1	16		0	1	0	0	0	0	0	0	0	0	0	0	0	0	0	0	0	1	1	0	0	0	0	0	0	0	0	0			1	2			2
1	1	1	1	1	18	1	1	2		3	6	1	24		0	0	0	0	0	0	0	0	0	0	0	0	0	0	0	0	0	1	0	0	0	0	0	0	0	0	0	0			1	3			1
1	1	1	1	1	20	1	1	1		2	5	1	16		0	0	0	0	0	0	0	0	0	0	0	0	0	0	0	0	0	1	0	0	0	0	0	0	1	0	0	0			1	4			1
1	1	1	1	1	19	1	1	2		2	6	1	16		0	0	0	0	0	0	0	0	0	0	0	0	0	0	0	0	0	1	0	0	0	0	0	0	1	0	0	0			1	4			1
1	1	1	1	1	17	1	1	2		2	6	1	16		0	0	0	0	0	0	0	0	0	0	0	0	0	0	0	0	0	0	0	0	0	0	0	0	1	0	0	0			1	4			1
1	1	1	1	1	13	1	1	1		2	3	1	16		0	1	0	0	0	0	0	0	0	0	0	0	0	0	0	0	0	1	1	0	0	0	0	0	0	0	0	0			0	4			2
1	1	1	1	1	37	2	2	1		3	1	2	3		0	0	0	0	0	0	1	0	0	0	0	0	0	0	1	0	0	0	0	0	0	0	0	0	0	0	0	0			0	4			1
1	1	1	1	1	35	1	1	1		2	5	2	7		1	0	0	0	0	0	0	0	0	0	0	0	0	0	0	0	0	0	0	0	0	0	0	0	0	0	0	0			0	4			1
1	1	1	1	1	20	1	1	2		2	6	1	16		0	0	0	0	0	0	0	0	0	0	0	0	0	0	0	0	0	1	0	0	0	0	0	0	1	0	0	0			1	4			2
1	1	1	1	1	19	1	1	2		1	8	1	16		0	0	0	0	0	0	0	0	0	0	0	0	0	0	0	0	0	1	0	0	0	0	0	0	0	0	0	0			1	2			3
1	1	1	1	1	38	1	1	4		3	1	2	10		1	0	0	0	0	0	0	0	0	0	0	0	0	0	0	0	0	0	0	0	0	0	0	0	0	0	0	0			0	4			1
1	1	1	1	1	15	1	1	2		2	9	4	16		0	0	1	0	1	0	0	0	1	0	0	0	0	0	0	0	0	0	0	0	0	0	0	0	0	0	0	0			0	4			0
1	1	1	1	1	16	1	3	3		2	6	3	23		0	0	0	0	0	0	1	0	0	0	0	0	0	0	0	0	0	0	0	0	0	0	0	0	0	0	0	0			0	4			1
1	1	1	1	1	21	1	1	2		3	6	1	16		0	1	0	0	0	0	1	0	0	0	0	0	0	0	0	0	0	1	1	0	0	0	0	0	1	0	0	0			1	4			1
1	1	1	1	1	25	1	1	1		3	6	4	7		0	0	0	0	0	0	0	0	0	0	0	0	0	0	0	0	0	0	0	0	0	0	0	0	1	0	0	0			1	2			1
1	1	1	1	1	23	1	1	2		3	5	1	16		0	1	0	0	0	0	0	0	0	0	0	0	0	0	0	0	0	1	1	0	0	0	0	0	0	0	0	0			1	4			2
1	1	1	1	1	13	1	1	1		2	6	1	16		0	1	0	0	0	0	0	0	0	0	0	0	0	0	0	0	0	1	1	0	0	0	0	0	0	0	0	0			1	4			1
1	1	1	1	1	20	1	1	2		2	6	1	16		0	1	0	0	0	0	0	0	0	0	0	0	0	0	0	0	0	0	0	0	0	0	0	0	1	0	0	0			1	4			1
1	1	1	1	1	20	2	2	3		2	3	1	16		0	0	0	0	0	0	0	0	0	0	0	0	0	0	1	0	0	1	1	0	0	0	0	0	1	0	0	0			1	4			2
1	1	1	1	1	15	1	1	1		2	6	1	16		0	1	0	0	0	0	0	0	0	0	0	0	0	0	0	0	0	1	0	0	1	0	0	0	0	0	0	0			1	4			2
1	1	1	1	1	17	1	1	1		2	6	1	16		0	1	0	0	0	0	0	0	0	0	0	0	0	0	0	0	0	1	1	0	0	0	0	0	0	0	0	0			1	4			2
1	1	1	1	1	17	1	1	1		2	6	1	16		0	0	0	0	0	0	0	0	0	0	0	0	0	0	0	0	0	1	1	0	0	0	0	0	0	0	0	0			1	4			2
1	1	1	1	1	19	1	1	2		2	2	1	16		0	1	0	0	0	0	0	0	0	0	0	0	0	0	0	0	0	1	1	0	0	0	0	0	1	0	0	0			1	4			1
1	1	1	1	1	20	1	1	2		2	6	1	16		0	1	0	0	0	0	0	0	0	0	0	0	0	0	0	0	0	1	1	0	0	0	0	0	1	0	0	0			1	4			2
1	1	1	1	1	27	1	3	2		2	5	1	16		0	1	1	0	0	0	0	0	0	0	0	0	0	0	0	1	0	1	1	0	0	0	0	0	0	0	0	0			1	4			2
1	1	1	1	1	23	1	1	2		3	5	1	16		0	1	0	0	0	0	0	0	0	0	0	0	0	0	0	0	0	1	1	0	0	0	0	0	1	0	0	0			1	4			1
1	1	1	1	1	19	1	1	2		2	5	1	16		0	0	0	0	0	0	0	0	0	0	0	0	0	0	0	0	0	1	0	0	0	0	0	0	1	0	0	0			1	4			1
1	1	1	1	1	15	1	1	1		2	6	1	16		0	1	0	0	0	0	0	0	0	0	0	0	0	0	0	0	0	1	0	0	0	0	0	0	0	0	0	0			1	4			2
1	1	1	1	1	17	2	2	1		2	6	1	1		0	0	0	1	0	0	0	0	0	0	0	0	0	0	0	0	0	0	0	0	0	0	0	0	0	0	0	0			0	4			3
1	1	1	1	1	16	1	1	1		1	6	1	2		1	0	0	0	0	0	0	0	0	0	0	0	0	0	0	0	0	1	0	0	0	0	0	0	0	0	0	0			0	4			1
1	1	1	1	1	20	1	1	2		2	5	1	16		0	1	0	0	0	0	0	0	0	0	0	0	0	0	0	0	0	1	1	0	0	0	0	0	1	0	0	0			1	4			2
1	1	1	1	1	14	2	2	1		2	6	1	16		0	1	0	0	0	0	0	0	0	0	0	0	0	0	0	0	0	1	1	0	0	0	0	0	0	0	0	0			1	4			1
1	1	1	1	1	40	1	1	4		3	2	1	7		0	0	0	0	0	0	1	0	0	0	0	0	0	0	0	0	0	0	0	0	0	0	0	0	0	0	0	0			0	4			3
1	1	1	1	1	20	1	1	2		2	6	3	16		0	0	0	0	0	0	0	0	0	1	0	0	0	0	0	0	0	0	0	0	0	0	0	0	1	0	0	0			1	4			1
1	1	1	1	1	18	1	1	2		2	5	1	16		0	1	0	0	0	0	0	0	0	0	0	0	0	0	0	0	0	1	1	0	0	0	0	0	1	0	0	0			1	4			1
1	1	1	1	1	20	2	2	3		3	6	1	16		1	0	0	0	0	0	0	0	0	0	0	0	0	0	0	0	0	0	0	0	1	0	0	0	1	0	0	0			0	4			0
1	1	1	1	1	13	2	2	1		2	6	1	7		0	1	0	0	0	0	0	0	0	0	0	0	0	0	0	0	0	0	0	0	0	0	0	0	1	0	0	0			0	4			0
1	1	1	1	1	21	1	1	2		3	6	1	15		0	0	0	0	0	0	1	0	0	0	0	0	0	0	0	0	0	0	0	0	0	0	0	0	0	0	0	0			0	4			1
1	1	1	1	1	35	1	1	1		3	2	1	7		0	0	0	0	0	0	1	0	0	0	0	0	0	0	0	0	0	0	0	0	0	0	0	0	0	0	0	0			0	4			1
1	1	1	1	1	24	1	3	2		1	5	1	16		0	1	0	0	0	0	1	0	0	0	0	0	0	0	0	0	0	1	1	0	0	0	0	0	1	0	0	0			1	4			2
1	1	1	1	1	14	2	2	1		1	6	1	7		1	0	0	0	0	0	0	0	0	0	0	0	0	0	0	0	0	0	0	0	0	0	0	0	0	0	0	0			0	4			0
1	1	1	1	1	18	2	2	3		2	5	1	16		0	0	0	0	0	0	0	0	0	0	0	0	0	0	0	0	0	1	0	0	0	0	0	0	1	0	0	0			1	4			1
1	1	1	1	1	15	1	1	2		2	6	1	25		0	0	0	0	0	0	0	0	0	0	1	0	0	0	0	0	0	1	0	0	0	0	0	0	0	0	0	0			1	3			2
1	1	1	1	1	19	2	5	3		2	6	1	6		1	0	0	0	0	0	0	0	0	0	0	0	0	0	0	0	0	0	0	0	0	0	0	0	0	0	0	0			0	4			1
1	1	1	1	1	22	2	2	1		3	2	2	7		0	0	0	0	0	0	0	0	0	0	0	0	0	0	0	0	0	0	0	0	0	0	0	0	1	0	0	0			0	4			0
1	1	1	1	1	19	2	2	1		2	6	1	35		0	0	0	0	0	0	0	0	0	0	0	0	0	0	0	0	0	0	0	0	0	0	0	0	1	0	0	0			0	4			0
1	1	1	1	1	23	1	1	1		2	6	1	16		1	0	0	0	0	0	0	0	0	0	0	0	0	0	0	0	0	0	0	0	0	0	0	0	0	0	0	0			0	4			3
1	1	1	1	1	21	2	2	1		2	6	1	16		0	0	0	0	0	0	1	0	0	0	0	0	0	0	0	0	0	0	0	0	0	0	0	0	0	0	1	0			1	4			1
1	1	1	1	1	21	2	2	1		2	8	1	7		0	0	0	0	0	0	0	0	0	0	0	0	0	0	0	0	0	0	0	0	0	0	0	0	1	0	0	0			0	4			1
1	1	1	1	1	25	1	1	1		3	6	1	7		1	0	0	1	0	0	0	0	0	0	0	0	0	0	0	0	0	0	0	0	0	0	0	0	0	0	0	0			0	4			2
1	1	1	1	1	17	2	2	1		2	6	3	4		0	1	0	0	0	0	0	0	0	0	0	0	0	0	0	0	0	0	0	0	0	0	0	0	0	0	0	0			0	4			2
1	1	1	1	1	19	1	1	2		2	6	1	16		0	1	0	0	0	0	0	0	0	0	0	0	0	0	0	0	0	1	1	0	0	0	0	0	0	0	0	0			1	4			1
1	1	1	1	1	19	1	1	2		2	6	1	16		0	1	0	0	0	0	1	0	0	0	0	0	0	0	0	0	0	1	1	0	0	0	0	0	0	0	0	0	Typhoid		1	4			2
1	1	1	1	1	26	1	1	1		2	6	1	25		1	0	0	0	0	0	0	0	0	0	0	0	0	0	0	0	0	0	0	0	0	0	0	0	0	0	0	0			0	4			1
1	1	1	1	1	19	1	1	4		2	6	1	16		0	1	0	0	0	0	0	0	0	0	0	0	0	0	0	0	0	1	0	0	0	0	0	0	1	0	0	0			1	4			2
1	1	1	1	1	19	1	1	2		3	6	1	7		0	0	0	0	0	0	0	0	0	0	0	0	0	0	0	1	0	0	0	0	0	0	0	0	0	0	0	0			1	2			0
1	1	1	1	1	15	1	1	1		2	6	1	16		0	0	0	0	0	0	0	0	0	0	0	0	0	0	0	0	0	1	0	0	0	0	0	0	0	0	0	0			1	4			1
1	1	1	1	1	19	1	1	2		2	5	1	16		0	1	0	1	0	0	0	0	0	0	0	0	0	0	0	0	0	1	1	0	0	0	0	0	1	0	0	0			1	4			2
1	1	1	1	1	22	2	2	1		3	6	1	20		1	0	0	0	0	0	0	0	0	0	0	0	0	0	0	0	0	0	0	0	0	0	0	0	0	0	0	0			0	4			3
1	1	1	1	1	22	1	1	2		2	6	1	16		0	1	0	0	0	0	0	0	0	0	0	0	0	0	0	0	0	1	1	0	0	0	0	0	1	0	0	0			1	4			2
1	1	1	1	1	20	1	1	4		2	5	1	16		0	1	0	0	0	0	0	0	0	0	0	0	0	0	0	0	0	1	1	0	0	0	0	0	0	0	0	0			1	4			1
1	1	1	1	1	15	1	2	1		2	6	1	16		0	1	0	0	0	0	0	0	0	0	0	0	0	0	0	0	0	1	1	0	0	0	0	0	0	0	0	0			1	4			2
1	1	1	1	1	16	1	1	1		2	5	1	16		0	0	0	0	0	0	0	0	0	0	0	0	0	0	0	0	0	1	0	0	0	0	0	0	1	0	0	0			1	4			2
1	1	1	1	1	19	1	1	2		2	6	1	16		0	0	0	0	0	0	0	0	0	0	0	0	0	0	0	0	0	1	1	0	0	0	0	0	0	0	0	0			1	4			1
1	1	1	1	1	18	1	1	4		3	6	1	7		0	0	0	0	0	0	1	0	0	0	0	0	0	0	0	0	0	1	0	0	1	0	0	0	0	0	1	0			0	4			1
1	1	1	1	1	13	2	2	1		2	6	1	16		0	0	0	0	0	0	0	0	0	0	0	0	0	0	0	0	0	1	1	0	0	0	0	0	0	0	0	0			1	4			1
1	1	1	1	1	15	2	2	1		2	6	1	16		0	1	0	0	0	0	1	0	0	0	0	0	0	0	0	0	0	1	1	0	0	0	0	0	0	0	0	0			1	4			2
1	1	1	1	1	13	2	2	1		2	6	1	16		0	1	0	0	0	0	0	0	0	0	0	0	0	0	0	0	0	1	1	0	0	0	0	0	0	0	0	0			1	1			2
1	1	1	1	1	22	2	2	1		3	6	1	7		1	0	0	0	0	0	0	0	0	0	0	0	0	0	0	0	0	0	0	0	0	0	0	0	0	0	0	0			0	4			0
1	1	1	1	1	18	2	2	1		3	6	1	16		0	1	1	0	0	0	0	0	0	0	0	0	0	0	0	0	0	1	1	0	0	0	0	0	0	0	0	0			1	4			1
1	1	1	1	1	23	2	2	4		2	8	1	16		0	0	0	0	0	1	0	0	0	0	0	0	0	0	0	0	0	1	0	0	0	0	0	0	1	0	0	0			1	3			1
1	1	1	1	1	17	2	2	3		2	9	1	7		0	1	0	0	0	0	0	0	0	0	0	0	0	0	0	0	0	1	0	0	0	0	0	0	1	0	0	0			0	4			1
1	1	1	1	1	42	1	1	1		3	1	2	33		1	0	0	0	0	0	0	0	0	0	0	0	0	0	0	0	0	0	0	0	0	0	0	0	0	0	0	0			0	4			1
1	1	1	1	1	20	1	1	1		3	6	3	27		0	0	0	0	0	0	1	0	0	0	0	0	0	0	0	0	0	0	0	0	0	0	0	0	0	0	0	0			0	4			1
1	1	1	1	1	21	2	2	1		2	6	1	16		0	0	0	0	0	0	0	0	0	0	0	0	0	0	0	0	0	0	0	0	0	0	0	0	1	0	0	0			1	4			2
1	1	1	1	1	15	2	2	1		2	6	1	16		0	0	0	0	0	0	1	0	0	0	0	0	0	0	0	0	0	1	1	0	0	0	0	0	0	0	0	0			1	4			1
1	1	1	1	1	20	1	2	2		3	5	1	16		0	1	0	0	0	0	0	0	0	0	0	0	0	0	0	0	0	1	1	0	0	0	0	0	0	0	0	0			1	4			2
1	1	1	1	1	18	1	1	2		2	4	1	16		0	1	0	0	0	0	0	0	0	0	0	0	0	0	0	0	0	0	0	0	0	0	0	0	1	0	0	0			1	4			2
1	1	1	1	1	29	1	1	1		3	8	1	7		1	0	0	0	0	0	0	0	0	0	0	0	0	0	0	0	0	0	0	0	0	0	0	0	0	0	0	0			0	4			2
1	1	1	1	1	18	1	1	1		2	9	1	7		0	0	0	0	0	0	0	0	0	0	0	0	0	0	0	0	0	1	0	0	0	0	0	0	1	0	0	0			0	4			1
1	1	1	1	1	20	1	1	4		2	4	3	16		0	0	0	0	0	0	0	0	0	0	0	0	0	0	0	1	0	0	0	0	0	0	0	0	0	0	0	0			1	4			2
1	1	1	1	1	29	2	2	1		0	5	2	7		0	0	0	0	0	0	0	0	0	1	0	0	0	0	0	0	0	0	0	0	0	0	0	0	0	0	0	0			0	4			0
1	1	1	1	1	20	2	2	3		2	6	1	17		1	0	0	0	0	0	0	0	0	0	0	0	0	0	0	0	0	0	0	0	0	0	0	0	0	0	0	0			0	4			1
1	1	1	1	1	25	2	2	1		2	8	1	5		0	1	0	0	0	0	0	0	0	0	0	0	0	0	0	0	0	0	0	0	0	0	0	0	0	0	0	0			1	1			1
1	1	1	1	1	13	2	2	1		1	3	1	7		0	1	0	0	0	0	0	0	0	0	0	0	0	0	0	0	0	0	0	0	0	0	0	0	1	0	0	0			1	2			0
1	1	1	1	1	22	1	1	1		2	6	1	5		1	0	0	0	0	0	0	0	0	0	0	0	0	0	0	0	0	0	0	0	0	0	0	0	0	0	0	0			0	4			2
1	1	1	1	1	17	1	1	4		2	6	1	7		0	0	0	0	0	0	0	0	0	0	0	0	0	0	0	0	0	0	0	0	0	0	0	0	1	0	0	0			0	4			0
1	1	1	1	1	19	1	1	2		2	6	1	16		0	1	0	0	0	0	0	0	0	0	0	0	0	0	0	0	0	1	1	0	0	0	0	0	0	0	0	0			1	4			1
1	1	1	1	1	13	1	1	1		2	6	1	16		0	0	0	0	0	0	0	0	0	0	0	0	0	0	0	0	0	1	0	0	1	0	0	0	0	0	0	0			1	2			1
1	1	1	1	1	19	1	1	2		2	6	1	16		0	1	0	0	0	0	0	0	0	0	0	0	0	0	0	0	0	1	1	0	0	0	0	0	0	0	0	1			1	4			1
1	1	1	1	1	17	1	1	1		2	6	1	16		0	1	0	0	0	0	0	0	0	0	0	0	0	0	0	0	0	1	1	0	1	0	0	0	0	0	0	0			1	4			2
1	1	1	1	1	60	1	1	1		3	4	2	7		0	0	1	0	0	0	0	0	0	0	0	0	0	0	1	0	0	0	0	0	0	0	0	0	0	0	0	0			0	4			0
1	1	1	1	1	18	1	1	2		2	6	1	16		0	0	0	0	0	0	0	0	0	0	0	0	0	0	0	0	0	1	0	0	1	0	0	0	1	0	0	0			1	4			2
1	1	1	1	1	20	1	1	4		3	6	3	23		0	1	0	0	0	0	1	0	0	0	0	0	0	0	0	0	0	0	0	0	0	0	0	0	0	0	0	0			0	4			1
1	1	1	1	1	22	1	3	2		3	6	4	16		0	0	0	0	0	0	0	0	0	0	0	0	0	0	0	0	0	1	0	0	0	0	0	0	1	0	0	0			1	4			2
1	1	1	1	1	19	2	2	3		2	6	1	29		0	0	0	0	0	0	0	0	0	0	0	0	0	0	0	0	0	0	0	0	0	0	1	0	0	0	0	0			0	4			2
1	1	1	1	1	20	2	2	1		2	6	1	16		0	0	0	0	0	0	0	0	0	0	0	0	0	0	0	0	0	0	0	0	0	0	0	0	1	0	0	0			1	4			2
1	1	1	1	1	30	2	5	2		3	4	3	33		0	0	0	0	0	0	1	0	0	0	0	0	0	0	0	0	0	0	0	0	0	0	0	0	0	0	0	1			1	1			0
1	1	1	1	1	24	1	1	2		0	5	1	16		0	1	1	0	0	0	1	0	0	0	0	0	0	0	0	0	0	1	1	0	0	0	0	0	0	0	0	0			1	4			1
1	1	1	1	1	24	2	2	1		3	6	1	16		0	0	0	0	0	0	0	0	0	0	0	0	0	0	0	0	0	0	0	0	0	0	0	0	1	0	0	0			1	4			2
1	1	1	1	1	18	1	1	2		2	5	1	16		0	0	0	0	0	0	0	0	0	0	0	0	0	0	0	0	0	1	0	0	0	0	0	0	1	0	0	0			1	4			1
1	1	1	1	1	18	2	2	1		2	6	1	16		0	0	0	0	0	0	0	0	0	0	0	0	0	0	0	0	0	1	0	0	0	0	0	0	1	0	0	0			1	4			1
1	1	1	1	1	19	1	1	2		2	5	1	16		0	1	0	0	0	0	0	0	0	0	0	0	1	0	0	0	0	1	1	0	0	0	0	0	0	0	0	0			1	4			1
1	1	1	1	1	24	1	1	2		2	5	1	16		0	1	0	0	0	0	0	0	0	0	0	0	0	1	1	0	0	1	1	0	0	0	0	0	0	0	0	0			1	4			1
1	1	1	1	1	22	2	2	2		2	6	1	16		0	0	0	0	0	0	0	0	0	0	0	0	0	0	0	0	0	0	1	0	0	0	0	0	1	0	0	0			1	4			2
1	1	1	1	1	44	1	1	2		0	5	2	16		0	1	0	0	0	0	1	0	1	0	0	0	0	0	0	0	0	1	1	0	0	0	0	0	1	0	0	0			1	4			1
1	1	1	1	1	25	2	1	3		3	6	3	16		0	0	0	0	0	0	1	0	0	0	0	0	0	0	0	0	0	1	0	0	0	0	0	0	0	0	0	0			1	2			1
1	1	1	1	1	20	1	1	2		2	5	1	16		0	1	0	0	0	0	1	0	0	0	0	0	0	0	0	0	0	1	0	0	0	0	0	0	0	0	0	0	Typhoid		1	4			1
1	1	1	1	1	18	1	1	2		2	6	1	16		0	1	0	0	0	0	0	0	0	0	0	0	0	0	0	0	0	1	1	0	0	0	0	0	0	0	0	0			1	4			1
1	1	1	1	1	28	1	1	2		2	3	2	16		0	0	0	1	0	0	0	0	0	0	0	0	0	0	0	0	0	0	0	0	0	0	0	0	0	0	0	0			1	4			3
1	1	1	1	1	18	1	1	2		2	6	1	16		0	1	0	0	0	0	1	0	0	0	0	0	0	0	0	0	0	1	0	0	0	0	0	0	1	0	0	0			1	4			1
1	1	1	1	1	15	1	1	1		2	4	1	16		0	1	0	0	0	0	0	0	0	0	0	0	0	0	0	0	0	0	0	0	0	0	0	0	0	0	0	0			1	4			2
1	1	1	1	1	19	1	1	2		2	5	1	16		0	1	0	0	0	0	1	0	0	0	0	0	0	0	0	0	0	1	1	0	0	0	0	0	1	0	0	0			1	4			2
1	1	1	1	1	19	1	1	3		2	5	1	16		0	0	0	0	0	0	0	0	0	0	0	0	0	0	0	0	0	0	0	0	0	0	0	0	1	0	0	0			1	4			2
1	1	1	1	1	20	2	2	3		2	6	1	16		0	0	0	0	0	0	0	0	0	0	0	0	0	0	0	0	0	0	0	0	0	1	0	0	1	0	0	0			1	4			2
1	1	1	1	1	18	2	2	3		2	6	1	16		1	0	0	0	0	0	0	0	0	0	0	0	0	0	0	0	0	0	0	0	0	0	0	0	0	0	0	0			0	4			1
1	1	1	1	1	18	2	2	1		2	6	1	16		0	0	0	0	0	0	0	0	0	0	0	0	0	0	0	0	0	0	0	0	0	0	0	0	1	0	0	0			1	4			1
1	1	1	1	1	13	2	2	1		2	6	1	7		0	0	0	0	0	0	0	0	0	0	0	0	0	0	0	0	0	1	0	0	0	0	0	0	0	0	0	0			0	4			0
1	1	1	1	1	18	1	1	2		2	5	1	16		0	1	0	0	0	0	0	0	0	0	0	0	0	0	0	0	0	1	1	0	0	0	0	0	0	0	0	0			1	2			0
1	1	1	1	1	27	2	2	3		3	6	3	7		0	0	0	0	0	0	0	0	0	0	0	0	0	0	0	0	0	0	0	0	0	0	0	0	1	0	0	0			0	4			0
1	1	1	1	1	19	2	2	4		1	6	1	16		0	0	0	0	0	0	0	0	0	0	0	0	0	0	0	0	0	0	0	0	0	0	0	0	1	0	0	0			1	4			1
1	1	1	1	1	17	1	5	4		2	3	1	16		0	1	0	0	1	1	0	0	0	0	0	1	0	0	0	0	0	0	0	0	0	0	0	0	0	0	0	0			0	4			1
1	1	1	1	1	28	1	1	1		3	6	1	28		1	0	0	0	0	0	0	0	0	0	0	0	0	0	0	0	0	0	0	0	0	0	0	0	0	0	0	0			0	4			2
1	1	1	1	1	26	1	1	2		2	8	1	16		0	1	0	0	0	0	0	0	0	0	0	0	0	0	0	0	0	0	0	0	0	0	0	0	0	0	0	0			0	2			3
1	1	1	1	1	37	1	1	4		2	5	2	16		0	0	0	0	0	0	0	0	0	0	0	0	0	0	0	1	0	1	0	0	0	0	0	0	1	0	0	0			1	4			1
1	1	1	1	1	20	1	1	2		2	5	1	16		0	1	0	0	0	0	0	0	0	0	0	0	0	0	0	0	0	1	1	0	0	0	0	0	1	0	0	0			1	4			2
1	1	1	1	1	15	1	1	1		1	3	1	16		0	1	0	0	0	0	0	0	0	0	0	0	0	0	0	0	0	1	1	0	1	0	0	0	0	0	0	0			1	4			2
1	1	1	1	1	18	2	2	3		2	5	1	7		0	0	0	0	0	0	0	0	0	0	0	0	0	0	0	0	0	0	0	0	0	0	0	0	1	0	0	0			0	4			1
1	1	1	1	1	24	2	2	2		2	7	1	7		0	1	0	0	0	0	1	0	0	0	0	0	0	0	0	0	0	0	0	0	0	0	1	0	1	0	0	0			0	4			1
1	1	1	1	1	28	1	1	1		0	5	2	16		0	1	1	0	0	0	0	0	0	0	0	0	0	0	0	0	0	1	1	0	0	0	0	0	1	0	0	0			1	4			3
1	1	1	1	1	22	2	2	1		2	6	1	16		1	0	0	0	0	0	0	0	0	0	0	0	0	0	0	0	0	0	0	0	0	0	0	0	0	0	0	0			0	4			1
1	1	1	1	1	27	1	1	1		3	5	2	7		1	0	0	0	0	0	0	0	0	0	0	0	0	0	0	0	0	0	0	0	0	0	0	0	0	0	0	0			0	4			3
1	1	1	1	1	18	2	2	2		0	9	5	4		0	0	0	1	0	0	0	0	0	0	0	0	0	0	0	0	0	0	0	0	0	0	0	0	0	0	0	0			0	2			1
1	1	1	1	1	36	1	1	4		3	5	2	3		0	0	0	0	0	0	0	0	1	0	0	0	0	0	0	0	0	0	0	0	0	0	0	0	0	0	0	0			0	4			1
1	1	1	1	1	13	2	2	1		2	6	1	16		0	1	0	0	0	0	0	0	0	0	0	0	0	0	0	0	0	1	1	0	0	0	0	0	0	0	0	0			1	4			2
1	1	1	1	1	24	2	2	1		3	9	4	7		0	0	0	1	0	0	0	0	0	0	0	0	0	0	0	0	0	0	0	0	0	0	0	0	0	0	0	0			0	2			2
1	1	1	1	1	19	1	4	4		0	2	1	4		1	0	0	0	0	0	0	0	0	0	0	0	0	0	1	0	0	0	0	0	0	0	1	0	0	0	0	0			1	2			1
1	1	1	1	1	19	1	3	2		2	6	1	16		0	0	0	0	0	0	0	1	0	0	0	0	0	0	0	0	0	0	0	0	0	0	0	0	0	0	0	0			1	4			2
1	1	1	1	1	13	1	1	1		2	6	1	16		0	0	0	0	0	0	0	0	0	0	0	0	0	0	0	0	0	1	0	0	0	1	0	0	0	0	0	0			1	4			1
1	1	1	1	1	13	1	1	1		2	6	1	16		0	0	0	0	0	0	0	0	0	0	0	0	0	0	0	0	0	1	0	0	0	0	0	0	0	0	0	1			1	4			2
1	1	1	1	1	13	1	1	1		2	6	1	16		0	1	0	0	1	0	0	0	0	0	0	0	0	0	0	0	0	1	0	0	0	0	0	0	0	0	0	0			1	4			2
1	1	1	1	1	13	1	1	1		2	6	1	16		0	1	1	0	0	0	0	0	0	0	0	0	0	0	0	0	0	1	1	0	0	0	0	0	1	0	0	0			1	4			2
1	1	1	1	1	18	2	2	1		3	6	1	9		0	0	0	0	0	0	0	0	0	0	0	0	0	0	0	0	0	0	1	0	0	0	1	0	0	0	0	0			0	4			1
1	1	1	1	1	32	1	1	1		3	6	2	16		1	0	0	0	0	0	0	0	0	0	0	0	0	0	0	0	0	0	0	0	0	0	0	0	0	0	0	0			0	4			3
1	1	1	1	1	15	2	2	1		2	6	1	16		0	0	0	0	0	0	0	0	0	0	0	0	0	0	0	0	0	1	1	0	0	0	0	0	1	0	0	0			1	4			1
1	1	1	1	1	23	1	1	2		3	9	1	16		0	1	0	0	0	0	0	0	0	0	0	0	0	0	0	0	0	1	1	0	0	0	0	0	0	0	0	0			1	4			1
1	1	1	1	1	16	1	2	2		2	6	1	16		0	0	0	0	0	0	1	1	0	0	0	0	0	0	0	0	0	0	0	0	0	0	0	0	0	0	0	0			0	4			2
1	1	1	1	1	25	1	1	1		3	5	1	16		0	1	1	0	0	0	0	0	0	0	0	0	0	0	1	1	0	1	1	0	0	0	0	0	0	0	0	0			1	4			2
1	1	1	1	1	19	2	4	2		3	1	1	7		0	0	0	0	0	0	0	0	0	0	0	0	0	0	0	0	0	0	0	0	0	0	0	0	1	0	0	0			1	4			0
1	1	1	1	1	20	1	1	1		3	6	1	16		1	0	0	0	0	0	0	0	0	0	0	0	0	0	0	0	0	0	0	0	0	0	0	0	0	0	0	0			0	4			1
1	1	1	1	1	16	1	1	2		2	6	1	7		0	1	0	0	0	0	0	0	0	0	0	0	0	0	0	0	0	1	0	0	0	0	0	0	0	0	0	0			0	4			1
1	1	1	1	1	17	1	3	2		2	7	5	3		0	0	0	1	0	0	0	0	0	0	0	0	0	0	0	0	0	0	1	0	0	0	0	0	0	0	0	0			0	2			2
1	1	1	1	1	18	1	3	2		3	6	1	16		0	1	0	0	0	0	1	0	0	0	0	0	0	0	0	0	0	0	0	0	0	0	0	0	0	0	0	0			0	4			2
1	1	1	1	1	27	1	1	1		3	2	3	33		0	1	0	0	0	0	1	0	0	0	0	0	0	0	0	0	0	0	0	0	0	0	0	0	0	0	0	0			0	4			3
1	1	1	1	1	19	2	2	4		2	6	1	7		0	0	0	0	0	0	0	0	0	0	0	0	0	0	0	0	0	0	0	0	0	0	0	0	1	0	0	0			0	4			0
1	1	1	1	1	22	2	2	1		2	2	2	15		0	1	0	0	0	0	0	0	0	0	0	0	0	0	0	0	0	0	0	0	0	0	0	0	0	0	0	0			0	4			0
1	1	1	1	1	15	1	2	2		2	6	1	16		0	1	0	1	0	0	0	1	0	0	0	0	0	0	0	0	0	0	0	0	0	0	0	0	0	0	0	0			1	4			2
1	1	1	1	1	20	1	1	2		3	6	4	23		0	1	0	0	0	0	1	0	0	0	0	0	0	0	0	0	0	0	0	0	0	0	0	0	0	0	0	0			0	4			2
1	1	1	1	1	16	1	1	2		2	6	1	16		0	1	0	0	0	0	1	0	0	0	0	0	1	0	0	0	0	0	0	0	0	0	0	0	0	0	0	0			0	4			3
1	1	1	1	1	15	1	1	1		2	5	1	16		0	1	0	0	0	0	0	0	0	0	0	0	0	0	0	0	0	1	0	0	0	0	0	0	0	0	0	0			1	1			2
1	1	1	1	1	23	1	1	2		3	6	1	17		0	0	0	0	0	0	1	0	0	0	0	0	0	0	0	1	0	0	0	0	0	0	0	0	0	0	0	0			0	4			3
1	1	1	1	1	23	1	1	1		2	6	1	7		0	0	0	0	0	0	0	0	0	0	0	0	0	0	0	0	0	0	1	0	0	0	0	0	1	0	0	0			0	4			1
1	1	1	1	1	21	1	3	2		3	5	3	7		0	0	0	0	0	0	0	0	0	0	0	0	0	0	0	1	0	0	0	0	0	0	0	0	0	0	0	0			0	4			1
1	1	1	1	1	20	1	1	2		2	6	1	16		1	0	0	0	0	0	0	0	0	0	0	0	0	0	0	0	0	0	0	0	0	0	0	0	0	0	0	0			0	4			1
1	1	1	1	1	18	1	1	2		2	6	1	16		0	1	0	0	0	0	1	0	0	0	0	0	0	0	0	0	0	1	0	0	1	0	0	0	0	0	0	0			0	4			3
1	1	1	1	1	26	2	4	1		2	8	3	18		0	0	0	0	1	0	0	0	0	0	0	0	0	0	0	0	0	0	0	0	0	1	0	0	0	0	0	0			0	2			2
1	1	1	1	1	19	1	1	2		2	6	1	7		0	1	0	0	0	0	1	0	0	0	0	0	0	0	0	0	0	0	1	0	0	0	0	0	0	0	0	0			0	4			3
1	1	1	1	1	17	2	6	4		2	8	3	1		0	0	0	0	1	0	0	0	0	0	0	0	0	0	0	0	1	0	0	0	0	0	0	0	0	0	0	0			0	3			2
1	1	1	1	1	25	1	1	2		1	5	1	16		0	1	0	0	0	0	0	0	0	0	0	0	0	0	1	1	0	1	1	0	0	0	0	0	0	0	0	0			1	4			1
1	1	1	1	1	25	1	1	1		3	5	2	16		0	1	1	0	0	0	1	0	0	0	0	0	0	0	0	0	0	1	1	0	0	0	0	0	1	0	0	0			1	4			2
1	1	1	1	1	19	1	1	4		2	6	1	16		0	1	0	0	0	0	0	0	0	0	0	0	0	0	0	0	0	1	1	0	0	0	0	0	0	0	0	0			1	4			3
1	1	1	1	1	16	1	1	2		2	6	1	16		0	1	0	0	0	0	1	0	0	0	0	0	0	0	0	0	0	0	0	0	0	0	0	0	0	0	0	0			0	4			2
1	1	1	1	1	15	1	1	2		2	6	1	16		0	1	0	0	0	0	1	0	0	0	0	0	0	0	0	0	0	0	0	0	0	0	1	0	0	0	0	0			0	4			2
1	1	1	1	1	27	1	1	2		3	5	2	16		0	1	1	0	0	0	1	0	0	0	0	0	1	0	0	0	0	1	1	0	0	0	0	0	1	0	0	0			1	4			3
1	1	1	1	1	16	1	1	2		2	8	1	7		0	1	0	0	0	0	1	0	0	1	0	0	0	0	0	1	0	1	0	0	0	0	0	0	1	0	0	1			1	1			3
1	1	1	1	1	16	1	3	2		2	6	1	16		0	1	0	0	0	0	1	1	0	0	0	0	0	0	0	1	0	0	0	0	0	0	0	0	0	0	0	0			0	4			3
1	1	1	1	1	16	1	1	2		2	6	1	16		0	0	0	0	0	0	1	0	0	0	0	0	0	0	0	0	0	0	0	0	0	0	0	0	0	0	0	0			0	4			3
1	1	1	1	1	15	2	2	3		0	3	1	16		0	0	0	0	0	0	1	0	0	0	0	0	0	0	0	0	0	0	0	0	0	0	1	0	0	0	0	0			0	4			3
1	1	1	1	1	14	1	1	2		2	6	1	16		0	1	0	0	0	0	0	0	0	0	0	0	0	0	0	0	0	1	0	0	0	0	0	0	0	0	0	0			0	4			3
1	1	1	1	1	17	1	1	2		0	6	1	16		0	1	0	0	0	0	1	1	0	0	0	0	0	0	0	0	0	0	0	0	0	0	0	0	0	0	0	0			0	4			3
1	1	1	1	1	17	2	2	1		2	6	1	25		1	0	0	0	0	0	0	0	0	0	0	0	0	0	0	0	0	0	0	0	0	0	0	0	0	0	0	0			0	4			0
1	1	1	1	1	21	2	2	1		3	5	1	6		0	1	0	0	0	0	0	0	0	0	0	0	0	0	0	0	0	0	0	0	0	0	0	0	0	0	0	0			0	4			0
1	1	1	1	1	13	2	2	1		1	6	1	16		1	0	0	0	0	0	0	0	0	0	0	0	0	0	0	0	0	0	0	0	0	0	0	0	0	0	0	0			0	4			0
1	1	1	1	1	21	2	2	1		3	6	1	7		1	0	0	0	0	0	0	0	0	0	0	0	0	0	0	0	0	0	0	0	0	0	0	0	0	0	0	0			0	4			0
1	1	1	1	1	18	1	1	1		3	6	1	7		1	0	0	0	0	0	0	0	0	0	0	0	0	0	0	0	0	0	0	0	0	0	0	0	0	0	0	0			0	4			0
1	1	1	1	1	18	1	1	1		3	6	1	7		1	0	0	0	0	0	0	0	0	0	0	0	0	0	0	0	0	0	0	0	0	0	0	0	0	0	0	0			0	4			0
1	1	1	1	1	18	1	1	1		3	6	1	7		1	0	0	0	0	0	0	0	0	0	0	0	0	0	0	0	0	0	0	0	0	0	0	0	0	0	0	0			0	4			0
1	1	1	1	1	18	1	1	1		3	6	1	7		1	0	0	0	0	0	0	0	0	0	0	0	0	0	0	0	0	0	0	0	0	0	0	0	0	0	0	0			0	4			0
1	1	1	1	1	21	2	2	1		3	6	1	7		1	0	0	0	0	0	0	0	0	0	0	0	0	0	0	0	0	0	0	0	0	0	0	0	0	0	0	0			0	4			0
1	1	1	1	1	23	2	2	1		3	6	1	7		1	0	0	0	0	0	0	0	0	0	0	0	0	0	0	0	0	0	0	0	0	0	0	0	0	0	0	0			0	4			0
1	1	1	1	1	18	2	2	1		3	6	1	7		1	0	0	0	0	0	0	0	0	0	0	0	0	0	0	0	0	0	0	0	0	0	0	0	0	0	0	0			0	4			0
1	1	1	1	1	21	2	2	1		3	6	1	7		1	0	0	0	0	0	0	0	0	0	0	0	0	0	0	0	0	0	0	0	0	0	0	0	0	0	0	0			0	4			0
1	1	1	1	1	22	2	2	1		3	6	1	9		1	0	0	0	0	0	0	0	0	0	0	0	0	0	0	0	0	0	0	0	0	0	0	0	0	0	0	0			0	4			0
1	1	1	1	1	18	1	1	2		3	2	1	7		1	0	0	0	0	0	0	0	0	0	0	0	0	0	0	0	0	0	0	0	0	0	0	0	0	0	0	0			0	4			0
1	1	1	1	1	18	1	1	2		2	6	1	16		1	0	0	0	0	0	0	0	0	0	0	0	0	0	0	0	0	0	0	0	0	0	0	0	0	0	0	0			0	4			0
1	1	1	1	1	18	1	1	1		3	6	1	7		1	0	0	0	0	0	0	0	0	0	0	0	0	0	0	0	0	0	0	0	0	0	0	0	0	0	0	0			0	4			0
1	1	1	1	1	18	1	1	1		3	6	1	7		1	0	0	0	0	0	0	0	0	0	0	0	0	0	0	0	0	0	0	0	0	0	0	0	0	0	0	0			0	4			0
1	1	1	1	1	18	1	1	1		3	6	1	7		1	0	0	0	0	0	0	0	0	0	0	0	0	0	0	0	0	0	0	0	0	0	0	0	0	0	0	0			0	4			0
1	1	1	1	1	18	1	1	1		3	6	1	7		1	0	0	0	0	0	0	0	0	0	0	0	0	0	0	0	0	0	0	0	0	0	0	0	0	0	0	0			0	4			0
1	1	1	1	1	18	1	1	1		3	6	1	7		1	0	0	0	0	0	0	0	0	0	0	0	0	0	0	0	0	0	0	0	0	0	0	0	0	0	0	0			0	4			0
1	1	1	1	1	18	1	1	1		3	6	1	7		1	0	0	0	0	0	0	0	0	0	0	0	0	0	0	0	0	0	0	0	0	0	0	0	0	0	0	0			0	4			0
1	1	1	1	1	17	1	1	1		2	6	1	1		1	0	0	0	0	0	0	0	0	0	0	0	0	0	0	0	0	0	0	0	0	0	0	0	0	0	0	0			0	4			0
1	1	1	1	1	18	1	1	1		3	6	1	7		1	0	0	0	0	0	0	0	0	0	0	0	0	0	0	0	0	0	0	0	0	0	0	0	0	0	0	0			0	4			0
1	1	1	1	1	16	1	1	2		2	6	1	1		1	0	0	0	0	0	0	0	0	0	0	0	0	0	0	0	0	0	0	0	0	0	0	0	0	0	0	0			1	1			0
1	1	1	1	1	20	2	2	1		3	6	1	3		0	0	0	1	0	0	0	0	0	0	0	0	0	0	0	0	0	0	0	0	0	0	0	0	0	0	0	0			0	4			0
1	1	1	1	1	21	2	2	1		3	6	1	7		1	0	0	0	0	0	0	0	0	0	0	0	0	0	0	0	0	0	0	0	0	0	0	0	0	0	0	0			0	4			0
1	1	1	1	1	18	1	1	1		3	6	1	7		1	0	0	0	0	0	0	0	0	0	0	0	0	0	0	0	0	0	0	0	0	0	0	0	0	0	0	0			0	4			0
1	1	1	1	1	18	1	1	1		3	6	1	7		1	0	0	0	0	0	0	0	0	0	0	0	0	0	0	0	0	0	0	0	0	0	0	0	0	0	0	0			0	4			0
1	1	1	1	1	20	2	2	1		3	4	1	7		1	0	0	0	0	0	0	0	0	0	0	0	0	0	0	0	0	0	0	0	0	0	0	0	0	0	0	0			0	4			0
1	1	1	1	1	19	2	2	1		2	6	1	7		1	0	0	0	0	0	0	0	0	0	0	0	0	0	0	0	0	0	0	0	0	0	0	0	0	0	0	0			0	4			0
1	1	1	1	1	21	2	2	1		2	6	1	26		1	0	0	0	0	0	0	0	0	0	0	0	0	0	0	0	0	0	0	0	0	0	0	0	0	0	0	0			0	4			0
1	1	1	1	1	18	1	1	1		3	6	1	7		1	0	0	0	0	0	0	0	0	0	0	0	0	0	0	0	0	0	0	0	0	0	0	0	0	0	0	0			0	4			0
1	1	1	1	1	18	1	1	1		3	6	1	7		1	0	0	0	0	0	0	0	0	0	0	0	0	0	0	0	0	0	0	0	0	0	0	0	0	0	0	0			0	4			0
1	1	1	1	1	18	1	1	1		3	6	1	7		1	0	0	0	0	0	0	0	0	0	0	0	0	0	0	0	0	0	0	0	0	0	0	0	0	0	0	0			0	4			0
1	1	1	1	1	18	1	1	1		3	6	1	7		1	0	0	0	0	0	0	0	0	0	0	0	0	0	0	0	0	0	0	0	0	0	0	0	0	0	0	0			0	4			0
1	1	1	1	1	18	1	1	1		3	6	1	7		1	0	0	0	0	0	0	0	0	0	0	0	0	0	0	0	0	0	0	0	0	0	0	0	0	0	0	0			0	4			0
1	1	1	1	1	18	1	1	1		3	6	1	7		1	0	0	0	0	0	0	0	0	0	0	0	0	0	0	0	0	0	0	0	0	0	0	0	0	0	0	0			0	4			0
1	1	1	1	1	17	2	2	1		3	6	1	25		1	0	0	0	0	0	0	0	0	0	0	0	0	0	0	0	0	0	0	0	0	0	0	0	0	0	0	0			0	4			0
1	1	1	1	1	18	1	1	1		3	6	1	7		1	0	0	0	0	0	0	0	0	0	0	0	0	0	0	0	0	0	0	0	0	0	0	0	0	0	0	0			0	4			0
1	1	1	1	1	18	1	1	1		3	6	1	7		1	0	0	0	0	0	0	0	0	0	0	0	0	0	0	0	0	0	0	0	0	0	0	0	0	0	0	0			0	4			0
1	1	1	1	1	18	1	1	1		2	6	1	7		1	0	0	0	0	0	0	0	0	0	0	0	0	0	0	0	0	0	0	0	0	0	0	0	0	0	0	0			0	4			0
1	1	1	1	1	18	1	1	1		3	6	1	7		1	0	0	0	0	0	0	0	0	0	0	0	0	0	0	0	0	0	0	0	0	0	0	0	0	0	0	0			0	4			0
1	1	1	1	1	18	1	1	1		3	6	1	7		1	0	0	0	0	0	0	0	0	0	0	0	0	0	0	0	0	0	0	0	0	0	0	0	0	0	0	0			0	4			0
1	1	1	1	1	18	1	1	1		3	6	1	7		1	0	0	0	0	0	0	0	0	0	0	0	0	0	0	0	0	0	0	0	0	0	0	0	0	0	0	0			0	4			0
1	1	1	1	1	18	1	1	1		2	6	1	7		1	0	0	0	0	0	0	0	0	0	0	0	0	0	0	0	0	0	0	0	0	0	0	0	0	0	0	0			0	4			0
1	1	1	1	1	18	1	1	1		3	6	1	7		1	0	0	0	0	0	0	0	0	0	0	0	0	0	0	0	0	0	0	0	0	0	0	0	0	0	0	0			0	4			0
1	1	1	1	1	21	2	2	1		3	6	1	7		1	0	0	0	0	0	0	0	0	0	0	0	0	0	0	0	0	0	0	0	0	0	0	0	0	0	0	0			0	4			0
1	1	1	1	1	25	2	2	1		3	1	1	7		1	0	0	0	0	0	0	0	0	0	0	0	0	0	0	0	0	0	0	0	0	0	0	0	0	0	0	0			0	4			0
1	1	1	1	1	18	1	1	1		3	6	1	7		1	0	0	0	0	0	0	0	0	0	0	0	0	0	0	0	0	0	0	0	0	0	0	0	0	0	0	0			0	4			0
1	1	1	1	1	18	1	1	1		3	6	1	7		1	0	0	0	0	0	0	0	0	0	0	0	0	0	0	0	0	0	0	0	0	0	0	0	0	0	0	0			0	4			0
1	1	1	1	1	18	1	1	1		3	6	1	7		1	0	0	0	0	0	0	0	0	0	0	0	0	0	0	0	0	0	0	0	0	0	0	0	0	0	0	0			0	4			0
1	1	1	1	1	18	1	1	1		3	6	1	7		1	0	0	0	0	0	0	0	0	0	0	0	0	0	0	0	0	0	0	0	0	0	0	0	0	0	0	0			0	4			0
1	1	1	1	1	16	1	1	1		0	6	1	25		1	0	0	0	0	0	0	0	0	0	0	0	0	0	0	0	0	0	0	0	0	0	0	0	0	0	0	0			1	4			0
1	1	1	1	1	18	1	1	1		3	6	1	7		1	0	0	0	0	0	0	0	0	0	0	0	0	0	0	0	0	0	0	0	0	0	0	0	0	0	0	0			0	4			0
1	1	1	1	1	18	1	1	1		3	6	1	7		1	0	0	0	0	0	0	0	0	0	0	0	0	0	0	0	0	0	0	0	0	0	0	0	0	0	0	0			0	4			0
1	1	1	1	1	18	1	1	1		3	6	1	7		1	0	0	0	0	0	0	0	0	0	0	0	0	0	0	0	0	0	0	0	0	0	0	0	0	0	0	0			0	4			0
1	1	1	1	1	18	1	1	1		2	6	1	25		1	0	0	0	0	0	0	0	0	0	0	0	0	0	0	0	0	0	0	0	0	0	0	0	0	0	0	0			0	4			0
1	1	1	1	1	17	1	1	1		0	2	1	25		0	0	0	1	0	0	0	0	0	0	0	0	0	0	0	0	0	0	0	0	0	0	0	0	0	0	0	0			1	2			0
1	1	1	1	1	18	1	1	1		3	6	1	7		1	0	0	0	0	0	0	0	0	0	0	0	0	0	0	0	0	0	0	0	0	0	0	0	0	0	0	0			0	4			0
1	1	1	1	1	23	2	2	1		3	6	1	7		1	0	0	0	0	0	0	0	0	0	0	0	0	0	0	0	0	0	0	0	0	0	0	0	0	0	0	0			0	4			0
1	1	1	1	1	19	2	2	3		2	6	1	7		0	1	0	0	0	0	0	0	0	0	0	0	0	0	0	0	0	0	0	0	0	0	0	0	0	0	0	0			0	4			0
1	1	1	1	1	17	2	2	1		2	6	1	25		1	0	0	0	0	0	0	0	0	0	0	0	0	0	0	0	0	0	0	0	0	0	0	0	0	0	0	0			0	4			0
1	1	1	1	1	18	1	1	1		3	6	1	7		1	0	0	0	0	0	0	0	0	0	0	0	0	0	0	0	0	0	0	0	0	0	0	0	0	0	0	0			0	4			0
1	1	1	1	1	18	1	1	1		3	6	1	7		1	0	0	0	0	0	0	0	0	0	0	0	0	0	0	0	0	0	0	0	0	0	0	0	0	0	0	0			0	4			0
1	1	1	1	1	18	1	1	1		3	6	1	7		1	0	0	0	0	0	0	0	0	0	0	0	0	0	0	0	0	0	0	0	0	0	0	0	0	0	0	0			0	4			0
1	1	1	1	1	18	1	1	1		3	6	1	7		1	0	0	0	0	0	0	0	0	0	0	0	0	0	0	0	0	0	0	0	0	0	0	0	0	0	0	0			0	4			0
1	1	1	1	1	18	1	1	1		3	6	1	7		1	0	0	0	0	0	0	0	0	0	0	0	0	0	0	0	0	0	0	0	0	0	0	0	0	0	0	0			0	4			0
1	1	1	1	1	18	1	1	1		3	6	1	7		1	0	0	0	0	0	0	0	0	0	0	0	0	0	0	0	0	0	0	0	0	0	0	0	0	0	0	0			0	4			0
1	1	1	1	1	25	1	1	1		3	5	1	7		1	0	0	0	0	0	0	0	0	0	0	0	0	0	0	0	0	0	0	0	0	0	0	0	0	0	0	0			0	4			0
1	1	1	1	1	30	1	1	2		3	8	1	4		0	0	0	0	0	0	0	0	0	0	0	0	0	0	0	1	0	0	0	0	0	0	0	0	0	0	0	0			0	4			0
1	1	1	1	1	23	2	2	1		3	6	2	7		1	0	0	0	0	0	0	0	0	0	0	0	0	0	0	0	0	0	0	0	0	0	0	0	0	0	0	0			0	4			0
1	1	1	1	1	18	2	2	1		3	6	1	7		1	0	0	0	0	0	0	0	0	0	0	0	0	0	0	0	0	0	0	0	0	0	0	0	0	0	0	0			0	4			0
1	1	1	1	1	20	2	2	1		3	6	1	7		1	0	0	0	0	0	0	0	0	0	0	0	0	0	0	0	0	0	0	0	0	0	0	0	0	0	0	0			0	4			0
1	1	1	1	1	18	2	2	1		2	6	1	25		1	0	0	0	0	0	0	0	0	0	0	0	0	0	0	0	0	0	0	0	0	0	0	0	0	0	0	0			0	4			0
1	1	1	1	1	18	2	2	1		3	6	1	25		1	0	0	0	0	0	0	0	0	0	0	0	0	0	0	0	0	0	0	0	0	0	0	0	0	0	0	0			0	4			0
1	1	1	1	1	18	2	2	1		2	6	1	1		1	0	0	0	0	0	0	0	0	0	0	0	0	0	0	0	0	0	0	0	0	0	0	0	0	0	0	0			0	4			0
1	1	1	1	1	18	2	2	1		2	6	1	7		1	0	0	0	0	0	0	0	0	0	0	0	0	0	0	0	0	0	0	0	0	0	0	0	0	0	0	0			0	4			0
1	1	1	1	1	21	2	2	1		3	6	1	7		0	0	0	0	0	0	0	0	0	0	0	0	0	0	0	0	0	1	0	0	0	0	0	0	0	0	0	0			0	4			0
1	1	1	1	1	22	2	2	1		3	6	1	7		0	0	0	0	0	0	0	0	0	0	0	0	0	0	0	0	0	0	0	0	0	0	0	0	0	0	1	0			0	4			0
1	1	1	1	1	22	2	2	1		2	6	1	7		1	0	0	0	0	0	0	0	0	0	0	0	0	0	0	0	0	0	0	0	0	0	0	0	0	0	0	0			0	4			0
1	1	1	1	1	18	1	1	1		3	6	1	7		1	0	0	0	0	0	0	0	0	0	0	0	0	0	0	0	0	0	0	0	0	0	0	0	0	0	0	0			0	4			0
1	1	1	1	1	18	1	1	1		3	6	1	7		1	0	0	0	0	0	0	0	0	0	0	0	0	0	0	0	0	0	0	0	0	0	0	0	0	0	0	0			0	4			0
1	1	1	1	1	18	1	1	1		3	6	1	7		1	0	0	0	0	0	0	0	0	0	0	0	0	0	0	0	0	0	0	0	0	0	0	0	0	0	0	0			0	4			0
1	1	1	1	1	18	1	1	1		3	6	1	7		1	0	0	0	0	0	0	0	0	0	0	0	0	0	0	0	0	0	0	0	0	0	0	0	0	0	0	0			0	4			0
1	1	1	1	1	22	2	2	1		3	6	1	7		1	0	0	0	0	0	0	0	0	0	0	0	0	0	0	0	0	1	1	0	0	0	0	0	0	0	1	1			0	4			0
1	1	1	1	1	23	2	2	1		3	4	1	7		1	0	0	0	0	0	0	0	0	0	0	0	0	0	0	0	0	0	0	0	0	0	0	0	0	0	0	0			0	4			0
1	1	1	1	1	24	2	2	1		3	6	1	7		1	0	0	0	0	0	0	0	0	0	0	0	0	0	0	0	0	0	0	0	0	0	0	0	0	0	0	0			0	4			0
1	1	1	1	1	32	1	1	4		3	2	1	20		0	0	0	0	0	0	0	0	1	0	0	0	0	0	0	0	0	0	0	0	0	0	0	0	0	0	0	0			0	4			0
1	1	1	1	1	18	1	1	1		3	6	1	7		1	0	0	0	0	0	0	0	0	0	0	0	0	0	0	0	0	0	0	0	0	0	0	0	0	0	0	0			0	4			0
1	1	1	1	1	18	1	1	1		3	6	1	7		1	0	0	0	0	0	0	0	0	0	0	0	0	0	0	0	0	0	0	0	0	0	0	0	0	0	0	0			0	4			0
1	1	1	1	1	18	1	1	1		3	6	1	7		1	0	0	0	0	0	0	0	0	0	0	0	0	0	0	0	0	0	0	0	0	0	0	0	0	0	0	0			0	4			0
1	1	1	1	1	18	1	1	1		3	6	1	7		1	0	0	0	0	0	0	0	0	0	0	0	0	0	0	0	0	0	0	0	0	0	0	0	0	0	0	0			0	4			0
1	1	1	1	1	18	1	1	1		2	6	1	7		1	0	0	0	0	0	0	0	0	0	0	0	0	0	0	0	0	0	0	0	0	0	0	0	0	0	0	0			0	4			0
1	1	1	1	1	16	1	1	1		2	6	1	25		1	0	0	0	0	0	0	0	0	0	0	0	0	0	0	0	0	0	0	0	0	0	0	0	0	0	0	0			0	4			0
1	1	1	1	1	20	2	2	1		3	6	1	5		1	0	0	0	0	0	0	0	0	0	0	0	0	0	0	0	0	0	0	0	0	0	0	0	0	0	0	0			0	4			0
1	1	1	1	1	16	2	2	1		2	6	1	4		0	1	0	0	0	0	0	0	0	0	0	0	0	0	0	0	0	0	0	0	0	0	0	0	0	0	0	0			0	4			0
1	1	1	1	1	18	2	2	1		2	6	1	6		1	0	0	0	0	0	0	0	0	0	0	0	0	0	0	0	0	0	0	0	0	0	0	0	0	0	0	0			0	4			0
1	1	1	1	1	17	2	2	2		2	6	1	11		1	0	0	0	0	0	0	0	0	0	0	0	0	0	0	0	0	0	0	0	0	0	0	0	0	0	0	0			0	4			0
1	1	1	1	1	17	2	2	1		2	6	1	25		0	0	0	1	0	0	0	0	0	0	0	0	0	0	0	0	0	0	0	0	0	0	0	0	0	0	0	0			0	4			0
1	1	1	1	1	22	2	2	1		3	6	1	7		1	0	0	0	0	0	0	0	0	0	0	0	0	0	0	0	0	0	0	0	0	0	0	0	0	0	0	0			0	4			0
1	1	1	1	1	18	2	2	1		2	6	1	15		1	0	0	0	0	0	0	0	0	0	0	0	0	0	0	0	0	0	0	0	0	0	0	0	0	0	0	0			0	4			0
1	1	1	1	1	22	2	2	3		3	6	4	27		1	0	0	0	0	0	0	0	0	0	0	0	0	0	0	0	0	0	0	0	0	0	0	0	0	0	0	0			0	4			0
1	1	1	1	1	15	2	2	1		2	6	1	27		1	0	0	0	0	0	0	0	0	0	0	0	0	0	0	0	0	0	0	0	0	0	0	0	0	0	0	0			0	4			0
1	1	1	1	1	18	1	1	1		3	6	1	7		1	0	0	0	0	0	0	0	0	0	0	0	0	0	0	0	0	0	0	0	0	0	0	0	0	0	0	0			0	4			0
1	1	1	1	1	27	1	1	4		3	6	1	7		0	0	0	0	0	0	0	0	0	0	0	0	0	0	0	0	0	1	0	0	0	0	0	0	1	0	0	0			0	4			0
1	1	1	1	1	16	1	1	2		2	6	1	7		0	0	0	0	0	0	0	0	0	0	0	0	0	0	0	0	0	0	0	0	0	0	0	0	1	0	0	0			0	4			0
1	1	1	1	1	20	1	1	2		2	6	1	11		1	0	0	0	0	0	0	0	0	0	0	0	0	0	0	0	0	0	0	0	0	0	0	0	1	0	0	0			0	4			0
1	1	1	1	1	18	1	1	1		3	6	1	7		1	0	0	0	0	0	0	0	0	0	0	0	0	0	0	0	0	0	0	0	0	0	0	0	0	0	0	0			0	4			0
1	1	1	1	1	18	1	1	1		3	6	1	7		1	0	0	0	0	0	0	0	0	0	0	0	0	0	0	0	0	0	0	0	0	0	0	0	0	0	0	0			0	4			0
1	1	1	1	1	16	1	1	1		0	5	1	25		1	0	0	0	0	0	0	0	0	0	0	0	0	0	0	0	0	0	0	0	0	0	0	0	0	0	0	0			0	4			0
1	1	1	1	1	25	1	1	1		3	5	1	11		0	0	0	0	0	0	0	0	0	0	0	1	0	0	0	0	0	0	0	0	0	0	0	0	0	0	0	0			0	4			0
1	1	1	1	1	23	1	1	2		2	6	2	16		1	0	0	0	0	0	0	0	0	0	0	0	0	0	0	0	0	0	0	0	0	0	0	0	0	0	0	0			1	4			0
1	1	1	1	1	22	2	2	4		3	5	1	7		1	0	0	0	0	0	0	0	0	0	0	0	0	0	0	0	0	0	0	0	0	0	0	0	0	0	0	0			0	4			0
1	1	1	1	1	17	2	2	3		2	6	1	1		1	0	0	0	0	0	0	0	0	0	0	0	0	0	0	0	0	0	0	0	0	0	0	0	0	0	0	0			0	4			0
1	1	1	1	1	19	2	2	3		3	6	1	3		0	1	0	0	0	0	0	0	0	0	0	0	0	0	0	0	0	0	0	0	0	0	0	0	0	0	0	0			0	4			0
1	1	1	1	1	16	2	2	1		2	6	3	11		0	0	0	0	0	0	0	0	0	0	0	0	0	0	0	0	0	0	1	0	0	0	0	0	0	0	0	0			0	4			0
1	1	1	1	1	18	2	2	1		3	6	1	7		1	0	0	0	0	0	0	0	0	0	0	0	0	0	0	0	0	0	0	0	0	0	0	0	0	0	0	0			0	4			0
1	1	1	1	1	23	2	2	1		3	6	1	7		1	0	0	0	0	0	0	0	0	0	0	0	0	0	0	0	0	0	0	0	0	0	0	0	0	0	0	0			0	4			0
1	1	1	1	1	19	2	2	1		2	6	1	6		1	0	0	0	0	0	0	0	0	0	0	0	0	0	0	0	0	0	0	0	0	0	0	0	0	0	0	0			0	4			0
1	1	1	1	1	21	2	2	1		3	6	1	6		0	1	0	0	0	0	0	0	0	0	0	0	0	0	0	0	0	0	0	0	0	0	0	0	0	0	0	0			0	4			0
1	1	1	1	1	24	2	2	4		3	1	3	6		1	0	0	0	0	0	0	0	0	0	0	0	0	0	0	0	0	0	0	0	0	0	0	0	0	0	0	0			0	4			0
1	1	1	1	1	18	1	1	1		3	6	1	7		1	0	0	0	0	0	0	0	0	0	0	0	0	0	0	0	0	0	0	0	0	0	0	0	0	0	0	0			0	4			0
1	1	1	1	1	18	1	1	1		3	6	1	7		1	0	0	0	0	0	0	0	0	0	0	0	0	0	0	0	0	0	0	0	0	0	0	0	0	0	0	0			0	4			0
1	1	1	1	1	31	1	1	1		3	5	1	7		1	0	0	0	0	0	0	0	0	0	0	0	0	0	0	0	0	1	0	0	0	0	0	0	0	0	0	0			0	4			0
1	1	1	1	1	18	1	1	1		3	6	1	7		1	0	0	0	0	0	0	0	0	0	0	0	0	0	0	0	0	0	0	0	0	0	0	0	0	0	0	0			0	4			0
1	1	1	1	1	18	1	1	1		3	6	1	7		1	0	0	0	0	0	0	0	0	0	0	0	0	0	0	0	0	0	0	0	0	0	0	0	0	0	0	0			0	4			0
1	1	1	1	1	33	1	1	1		3	2	1	15		1	0	0	0	0	0	0	0	0	0	0	0	0	0	0	0	0	0	0	0	0	0	0	0	0	0	0	0			0	4			0
1	1	1	1	1	22	1	1	1		3	6	1	7		1	0	0	0	0	0	0	0	0	0	0	0	0	0	0	0	0	0	0	0	0	0	0	0	0	0	0	0			0	4			0
1	1	1	1	1	18	1	1	1		3	6	1	7		1	0	0	0	0	0	0	0	0	0	0	0	0	0	0	0	0	0	0	0	0	0	0	0	0	0	0	0			0	4			0
1	1	1	1	1	15	2	2	1		1	6	1	16		1	0	0	0	0	0	0	0	0	0	0	0	0	0	0	0	0	0	0	0	0	0	0	0	0	0	0	0			0	4			0
1	1	1	1	1	22	2	2	1		3	6	1	20		1	0	0	0	0	0	0	0	0	0	0	0	0	0	0	0	0	0	0	0	0	0	0	0	0	0	0	0			0	4			0
1	1	1	1	1	23	2	2	1		2	5	1	7		1	0	0	0	0	0	0	0	0	0	0	0	0	0	0	0	0	0	0	0	0	0	0	0	0	0	0	0			0	4			0
1	1	1	1	1	18	2	2	1		2	6	1	3		1	0	0	0	0	0	0	0	0	0	0	0	0	0	0	0	0	0	0	0	0	0	0	0	0	0	0	0			0	4			0
1	1	1	1	1	15	2	2	1		2	6	1	15		1	0	0	0	0	0	0	0	0	0	0	0	0	0	0	0	0	0	0	0	0	0	0	0	0	0	0	0			0	4			0
1	1	1	1	1	19	2	2	1		2	6	1	7		1	0	0	0	0	0	0	0	0	0	0	0	0	0	0	0	0	0	0	0	0	0	0	0	0	0	0	0			0	4			0
1	1	1	1	1	13	2	2	1		1	6	1	16		1	0	0	0	0	0	0	0	0	0	0	0	0	0	0	0	0	0	0	0	0	0	0	0	0	0	0	0			0	4			0
1	1	1	1	1	15	2	2	1		2	6	1	15		1	0	0	0	0	0	0	0	0	0	0	0	0	0	0	0	0	0	0	0	0	0	0	0	0	0	0	0			0	4			0
1	1	1	1	1	22	2	2	1		3	6	3	15		1	0	0	0	0	0	0	0	0	0	0	0	0	0	0	0	0	0	0	0	0	0	0	0	0	0	0	0			0	4			0
1	1	1	1	1	17	2	2	1		2	6	1	26		1	0	0	0	0	0	0	0	0	0	0	0	0	0	0	0	0	0	0	0	0	0	0	0	0	0	0	0			0	4			0
1	1	1	1	1	14	2	2	1		2	6	1	9		1	0	0	0	0	0	0	0	0	0	0	0	0	0	0	0	0	0	0	0	0	0	0	0	0	0	0	0			0	4			0
1	1	1	1	1	17	2	2	1		2	6	1	8		1	0	0	0	0	0	0	0	0	0	0	0	0	0	0	0	0	0	0	0	0	0	0	0	0	0	0	0			0	4			0
1	1	1	1	1	18	2	2	1		2	6	1	5		1	0	0	0	0	0	0	0	0	0	0	0	0	0	0	0	0	0	0	0	0	0	0	0	0	0	0	0			0	4			0
1	1	1	1	1	19	2	2	1		2	6	1	7		1	0	0	0	0	0	0	0	0	0	0	0	0	0	0	0	0	0	0	0	0	0	0	0	0	0	0	0			0	4			0
1	1	1	1	1	19	2	2	4		2	6	1	7		0	0	0	0	0	0	0	0	0	0	0	0	0	0	0	0	0	1	0	0	0	0	0	0	0	0	0	0			0	4			0
1	1	1	1	1	20	2	2	1		3	6	1	7		1	0	0	0	0	0	0	0	0	0	0	0	0	0	0	0	0	0	0	0	0	0	0	0	0	0	0	0			0	4			0
1	1	1	1	1	35	2	2	1		3	1	2	1		1	0	0	0	0	0	0	0	0	0	0	0	0	0	0	0	0	0	0	0	0	0	0	0	0	0	0	0			0	4			0
1	1	1	1	1	18	1	1	1		3	6	1	7		1	0	0	0	0	0	0	0	0	0	0	0	0	0	0	0	0	0	0	0	0	0	0	0	0	0	0	0			0	4			0
1	1	1	1	1	18	1	1	1		3	6	1	6		1	0	0	0	0	0	0	0	0	0	0	0	0	0	0	0	0	0	0	0	0	0	0	0	0	0	0	0			0	4			0
1	1	1	1	1	18	1	1	1		3	6	1	7		1	0	0	0	0	0	0	0	0	0	0	0	0	0	0	0	0	0	0	0	0	0	0	0	0	0	0	0			0	4			0
1	1	1	1	1	26	1	1	4		3	2	1	15		0	0	0	0	0	0	0	0	0	0	0	0	0	0	0	1	0	0	0	0	0	0	0	0	0	0	0	0			0	4			0
1	1	1	1	1	23	1	1	1		2	9	1	5		1	0	0	0	0	0	0	0	0	0	0	0	0	0	0	0	0	0	0	0	0	0	0	0	0	0	0	0			1	4			0
1	1	1	1	1	18	1	1	1		3	6	1	7		1	0	0	0	0	0	0	0	0	0	0	0	0	0	0	0	0	0	0	0	0	0	0	0	0	0	0	0			0	4			0
1	1	1	1	1	27	1	1	1		3	2	1	15		1	0	0	0	0	0	0	0	0	0	0	0	0	0	0	0	0	0	0	0	0	0	0	0	0	0	0	0			0	4			0
1	1	1	1	1	22	1	1	2		3	5	1	11		0	1	0	0	0	0	0	0	0	0	0	0	0	0	0	0	0	0	0	0	0	0	0	0	0	0	0	0			0	4			0
1	1	1	1	1	26	1	1	1		3	2	1	15		1	0	0	0	0	0	0	0	0	0	0	0	0	0	0	0	0	0	0	0	0	0	0	0	0	0	0	0			0	4			0
1	1	1	1	1	27	1	1	1		3	8	1	7		1	0	0	0	0	0	0	0	0	0	0	0	0	0	0	0	0	0	0	0	0	0	0	0	0	0	0	0			0	4			0
1	1	1	1	1	23	1	1	1		3	5	1	16		1	0	0	0	0	0	0	0	0	0	0	0	0	0	0	0	0	0	0	0	0	0	0	0	0	0	0	0			0	4			0
1	1	1	1	1	20	1	1	1		2	6	1	7		1	0	0	0	0	0	0	0	0	0	0	0	0	0	0	0	0	0	0	0	0	0	0	0	0	0	0	0			0	4			0
1	1	1	1	1	27	1	1	4		3	1	3	32		0	0	0	0	0	0	0	0	0	0	0	0	0	0	0	0	1	0	0	0	0	0	0	0	0	0	0	0			0	4			0
1	1	1	1	1	26	1	1	1		3	6	1	9		1	0	0	0	0	0	0	0	0	0	0	0	0	0	0	0	0	0	0	0	0	0	0	0	0	0	0	0			0	4			0
1	1	1	1	1	29	1	1	4		3	5	1	7		1	0	0	0	0	0	0	0	0	0	0	0	0	0	0	0	0	0	0	0	0	0	0	0	0	0	0	0			0	4			0
1	1	1	1	1	28	1	1	2		3	1	1	27		0	0	0	0	0	0	0	0	0	0	0	0	0	0	0	1	0	0	0	0	0	0	0	0	0	0	0	0			0	4			0
1	1	1	1	1	21	2	2	3		3	6	1	9		0	0	0	0	0	0	0	0	0	0	0	0	0	0	0	0	0	1	0	0	0	0	0	0	0	0	0	0			0	4			0
1	1	1	1	1	19	2	2	3		2	6	1	10		0	0	0	1	0	0	0	0	0	0	0	0	0	0	0	0	0	0	0	0	0	0	0	0	0	0	0	0			0	4			0
1	1	1	1	1	15	2	2	3		2	6	1	7		0	0	0	0	0	0	0	0	0	0	0	0	0	0	0	0	0	0	1	0	0	0	0	0	1	0	0	0			0	4			0
1	1	1	1	1	18	2	2	3		2	6	1	7		1	0	0	0	0	0	0	0	0	0	0	0	0	0	0	0	0	0	0	0	0	0	0	0	0	0	0	0			0	4			0
1	1	1	1	1	19	2	2	1		2	6	1	3		1	0	0	0	0	0	0	0	0	0	0	0	0	0	0	0	0	0	0	0	0	0	0	0	0	0	0	0			0	4			0
1	1	1	1	1	20	2	2	1		3	5	1	7		1	0	0	0	0	0	0	0	0	0	0	0	0	0	0	0	0	0	0	0	0	0	0	0	0	0	0	0			0	4			0
1	1	1	1	1	29	2	2	1		3	1	1	25		1	0	0	0	0	0	0	0	0	0	0	0	0	0	0	0	0	0	0	0	0	0	0	0	0	0	0	0			0	4			0
1	1	1	1	1	23	2	2	1		3	5	1	7		1	0	0	0	0	0	0	0	0	0	0	0	0	0	0	0	0	0	0	0	0	0	0	0	0	0	0	0			0	4			0
1	1	1	1	1	24	2	2	3		3	1	1	8		0	0	0	0	0	0	0	0	0	0	0	0	0	0	0	0	0	0	1	0	0	0	0	0	0	0	0	0			0	4			0
1	1	1	1	1	26	2	2	3		3	5	1	5		0	0	1	0	0	0	0	0	0	0	0	0	0	0	0	0	0	0	0	0	0	0	0	0	0	0	0	0			0	4			0
1	1	1	1	1	26	2	1	3		3	1	1	4		0	1	0	0	0	0	0	0	0	0	0	0	0	0	0	0	0	0	0	0	0	0	0	0	0	0	0	0			0	4			0
1	1	1	1	1	27	2	2	4		3	5	1	2		0	0	0	0	0	0	0	0	1	0	0	0	0	0	0	0	0	0	0	0	0	0	0	0	0	0	0	0			0	4			0
1	1	1	1	1	31	2	2	4		3	5	3	18		1	0	0	0	0	0	0	0	0	0	0	0	0	0	0	0	0	0	0	0	0	0	0	0	0	0	0	0			0	4			0
1	1	1	1	1	16	2	3	1		2	6	1	4		1	0	0	0	0	0	0	0	0	0	0	0	0	0	0	0	0	0	0	0	0	0	0	0	0	0	0	0			0	4			0
1	1	1	1	1	23	2	2	3		3	6	3	5		0	0	0	1	0	0	0	0	0	0	0	0	0	0	0	0	0	0	0	0	0	0	0	0	0	0	0	0			1	4			0
1	1	1	1	1	19	2	2	4		3	6	1	7		0	0	1	0	0	0	0	0	0	0	0	0	0	0	0	0	0	0	0	0	0	0	0	0	0	0	0	0			0	4			0
1	1	1	1	1	21	2	2	1		3	6	1	7		1	0	0	0	0	0	0	0	0	0	0	0	0	0	0	0	0	0	0	0	0	0	0	0	0	0	0	0			0	4			0
1	1	1	1	1	24	1	1	1		2	5	1	7		1	0	0	0	0	0	0	0	0	0	0	0	0	0	0	0	0	0	0	0	0	0	0	0	0	0	0	0			0	4			0
1	1	1	1	1	13	1	1	1		1	6	1	16		1	0	0	0	0	0	0	0	0	0	0	0	0	0	0	0	0	0	0	0	0	0	0	0	0	0	0	0			0	4			0
1	1	1	1	1	27	1	1	1		3	1	1	7		1	0	0	0	0	0	0	0	0	0	0	0	0	0	0	0	0	0	0	0	0	0	0	0	0	0	0	0			0	4			0
1	1	1	1	1	24	1	1	1		3	1	3	15		1	0	0	0	0	0	0	0	0	0	0	0	0	0	0	0	0	0	0	0	0	0	0	0	0	0	0	0			0	4			0
1	1	1	1	1	18	1	1	1		2	6	1	7		1	0	0	0	0	0	0	0	0	0	0	0	0	0	0	0	0	0	0	0	0	0	0	0	0	0	0	0			1	4			0
1	1	1	1	1	25	1	1	2		3	5	3	15		0	0	0	0	0	0	0	0	0	0	0	0	0	0	0	0	0	0	1	0	0	0	0	0	0	0	0	0			0	4			0
1	1	1	1	1	18	1	1	1		2	6	1	7		1	0	0	0	0	0	0	0	0	0	0	0	0	0	0	0	0	0	0	0	0	0	0	0	0	0	0	0			0	4			0
1	1	1	1	1	21	1	1	1		3	6	1	6		0	0	0	0	0	0	0	0	0	0	0	0	0	0	0	0	0	0	0	0	0	0	1	0	0	0	0	0			0	4			0
1	1	1	1	1	16	2	2	1		1	6	1	16		1	0	0	0	0	0	0	0	0	0	0	0	0	0	0	0	0	0	0	0	0	0	0	0	0	0	0	0			0	4			0
1	1	1	1	1	14	2	2	1		1	9	1	16		1	0	0	0	0	0	0	0	0	0	0	0	0	0	0	0	0	0	0	0	0	0	0	0	0	0	0	0			0	4			0
1	1	1	1	1	22	2	2	3		3	6	1	7		0	0	0	1	0	0	0	0	0	0	0	0	0	0	0	0	0	0	0	0	0	0	0	0	0	0	0	0			0	4			0
1	1	1	1	1	26	2	2	1		3	6	1	7		1	0	0	0	0	0	0	0	0	0	0	0	0	0	0	0	0	0	0	0	0	0	0	0	0	0	0	0			0	4			0
1	1	1	1	1	19	2	2	1		3	6	1	6		1	0	0	0	0	0	0	0	0	0	0	0	0	0	0	0	0	0	0	0	0	0	0	0	0	0	0	0			0	4			0
1	1	1	1	1	15	2	2	1		2	6	1	5		0	1	0	0	0	0	0	0	0	0	0	0	0	0	0	0	0	0	0	0	0	0	0	0	0	0	0	0			0	4			0
1	1	1	1	1	15	2	2	1		3	6	1	9		0	0	0	0	0	0	1	0	0	0	0	0	0	0	0	0	0	0	0	0	0	0	0	0	0	0	0	0			0	4			0
1	1	1	1	1	18	2	2	3		3	6	1	20		1	0	0	0	0	0	0	0	0	0	0	0	0	0	0	0	0	0	0	0	0	0	0	0	0	0	0	0			0	4			0
1	1	1	1	1	18	1	1	1		3	6	1	7		1	0	0	0	0	0	0	0	0	0	0	0	0	0	0	0	0	0	0	0	0	0	0	0	0	0	0	0			0	4			0
1	1	1	1	1	27	1	1	4		3	5	1	25		1	0	0	0	0	0	0	0	0	0	0	0	0	0	0	0	0	0	0	0	0	0	0	0	0	0	0	0			0	4			0
1	1	1	1	1	18	1	1	1		3	6	1	7		1	0	0	0	0	0	0	0	0	0	0	0	0	0	0	0	0	0	0	0	0	0	0	0	0	0	0	0			0	4			0
1	1	1	1	1	18	1	1	1		3	6	1	7		1	0	0	0	0	0	0	0	0	0	0	0	0	0	0	0	0	0	0	0	0	0	0	0	0	0	0	0			0	4			0
1	1	1	1	1	21	1	6	4		3	6	1	7		1	0	0	0	0	0	0	0	0	0	0	0	0	0	0	0	0	0	0	0	0	0	0	0	0	0	0	0			0	4			0
1	1	1	1	1	18	2	2	3		2	6	1	8		0	0	0	1	0	0	0	0	0	0	0	0	0	0	0	0	0	0	0	0	0	0	0	0	0	0	0	0			0	4			0
1	1	1	1	1	25	2	2	1		2	6	1	7		1	0	0	0	0	0	0	0	0	0	0	0	0	0	0	0	0	0	0	0	0	0	0	0	0	0	0	0			0	4			0
1	1	1	1	1	25	2	2	1		2	6	1	7		1	0	0	0	0	0	0	0	0	0	0	0	0	0	0	0	0	0	0	0	0	0	0	0	0	0	0	0			0	4			0
1	1	1	1	1	34	2	2	1		3	1	2	7		1	0	0	0	0	0	0	0	0	0	0	0	0	0	0	0	0	0	0	0	0	0	0	0	0	0	0	0			0	4			0
1	1	1	1	1	19	2	2	3		2	2	1	10		1	0	0	0	0	0	0	0	0	0	0	0	0	0	0	0	0	0	0	0	0	0	0	0	0	0	0	0			0	4			0
1	1	1	1	1	14	2	2	1		2	6	1	7		1	0	0	0	0	0	0	0	0	0	0	0	0	0	0	0	0	0	0	0	0	0	0	0	0	0	0	0			0	4			0
1	1	1	1	1	17	2	2	1		2	6	1	8		0	0	0	1	0	0	0	0	0	0	0	0	0	0	0	0	0	0	0	0	0	0	0	0	0	0	0	0			1	4			0
1	1	1	1	1	18	2	2	1		2	6	1	4		1	0	0	0	0	0	0	0	0	0	0	0	0	0	0	0	0	0	0	0	0	0	0	0	0	0	0	0			0	4			0
1	1	1	1	1	26	2	2	1		3	1	1	15		0	0	0	0	0	0	0	1	0	0	0	0	0	0	0	0	0	0	0	0	0	0	0	0	0	0	0	0			0	4			0
1	1	1	1	1	18	2	2	3		3	6	1	4		0	1	0	0	0	0	0	0	0	0	0	0	0	0	0	0	0	0	0	0	0	0	0	0	0	0	0	0			0	4			0
1	1	1	1	1	24	1	1	1		3	6	1	7		1	0	0	0	0	0	0	0	0	0	0	0	0	0	0	0	0	0	0	0	0	0	0	0	0	0	0	0			0	2			0
1	1	1	1	1	22	1	1	2		3	8	1	7		1	0	0	0	0	0	0	0	0	0	0	0	0	0	0	0	0	0	0	0	0	0	0	0	0	0	0	0			0	4			0
1	1	1	1	1	30	1	1	1		3	1	1	25		1	0	0	0	0	0	0	0	0	0	0	0	0	0	0	0	0	0	0	0	0	0	0	0	0	0	0	0			0	4			0
1	1	1	1	1	30	1	1	1		3	8	1	16		1	0	0	0	0	0	0	0	0	0	0	0	0	0	0	0	0	0	0	0	0	0	0	0	0	0	0	0			0	4			0
1	1	1	1	1	34	1	1	1		3	1	2	7		1	0	0	0	0	0	0	0	0	0	0	0	0	0	0	0	0	0	0	0	0	0	0	0	0	0	0	0			0	4			0
1	1	1	1	1	29	1	1	4		3	1	3	16		0	1	0	0	0	0	0	0	0	0	0	0	0	0	0	0	0	0	0	0	0	0	0	0	0	0	0	0			0	4			0
1	1	1	1	1	16	1	1	2		2	6	1	7		0	0	0	0	0	0	0	0	0	0	0	0	0	0	0	0	0	0	0	0	0	0	0	0	1	0	0	0			0	4			0
1	1	1	1	1	19	1	1	1		3	6	1	23		1	0	0	0	0	0	0	0	0	0	0	0	0	0	0	0	0	0	0	0	0	0	0	0	0	0	0	0			0	4			0
1	1	1	1	1	17	2	2	1		2	6	1	25		1	0	0	0	0	0	0	0	0	0	0	0	0	0	0	0	0	0	0	0	0	0	0	0	0	0	0	0			0	4			0
1	1	1	1	1	18	1	1	1		2	6	1	25		1	0	0	0	0	0	0	0	0	0	0	0	0	0	0	0	0	0	0	0	0	0	0	0	0	0	0	0			0	4			0
1	1	1	1	1	16	1	1	1		2	6	1	1		1	0	0	0	0	0	0	0	0	0	0	0	0	0	0	0	0	0	0	0	0	0	0	0	0	0	0	0			0	4			0
1	1	1	1	1	17	1	1	1		2	6	1	1		1	0	0	0	0	0	0	0	0	0	0	0	0	0	0	0	0	0	0	0	0	0	0	0	0	0	0	0			0	4			0
1	1	1	1	1	18	1	1	1		3	6	1	7		1	0	0	0	0	0	0	0	0	0	0	0	0	0	0	0	0	0	0	0	0	0	0	0	0	0	0	0			0	4			0
1	1	1	1	1	18	1	1	2		2	6	1	1		1	0	0	0	0	0	0	0	0	0	0	0	0	0	0	0	0	0	0	0	0	0	0	0	0	0	0	0			0	4			0
1	1	1	1	1	18	1	1	1		3	6	1	7		1	0	0	0	0	0	0	0	0	0	0	0	0	0	0	0	0	0	0	0	0	0	0	0	0	0	0	0			0	4			0
1	1	1	1	1	17	1	1	1		2	6	1	25		1	0	0	0	0	0	0	0	0	0	0	0	0	0	0	0	0	0	0	0	0	0	0	0	0	0	0	0			0	4			0
1	1	1	1	1	17	1	1	1		2	6	1	25		1	0	0	0	0	0	0	0	0	0	0	0	0	0	0	0	0	0	0	0	0	0	0	0	0	0	0	0			0	4			0
1	1	1	1	1	32	1	1	1		3	9	1	2		1	0	0	0	0	0	0	0	0	0	0	0	0	0	0	0	0	0	0	0	0	0	0	0	0	0	0	0			0	4			0
1	1	1	1	1	18	1	1	1		3	6	1	7		1	0	0	0	0	0	0	0	0	0	0	0	0	0	0	0	0	0	0	0	0	0	0	0	0	0	0	0			0	4			0
1	1	1	1	1	22	2	2	1		3	5	1	7		1	0	0	0	0	0	0	0	0	0	0	0	0	0	0	0	0	0	0	0	0	0	0	0	0	0	0	0			0	4			0
1	1	1	1	1	34	1	1	1		3	7	1	7		1	0	0	0	0	0	0	0	0	0	0	0	0	0	0	0	0	0	0	0	0	0	0	0	0	0	0	0			0	4			0
1	1	1	1	1	29	1	1	1		3	5	3	18		0	1	0	0	0	0	0	0	0	0	0	0	0	0	0	0	0	0	0	0	0	0	0	0	0	0	0	0			0	4			0
1	1	1	1	1	19	1	1	1		3	6	1	6		1	0	0	0	0	0	0	0	0	0	0	0	0	0	0	0	0	0	0	0	0	0	0	0	0	0	0	0			0	4			0
1	1	1	1	1	18	1	1	2		2	6	1	7		1	0	0	0	0	0	0	0	0	0	0	0	0	0	0	0	0	0	0	0	0	0	0	0	0	0	0	0			0	4			0
1	1	1	1	1	24	1	1	1		3	8	1	16		0	0	0	0	0	0	0	0	0	0	0	0	0	0	0	0	0	1	0	0	0	0	0	0	0	0	0	0			0	1			0
1	1	1	1	1	28	1	1	1		3	6	1	16		1	0	0	0	0	0	0	0	0	0	0	0	0	0	0	0	0	0	0	0	0	0	0	0	0	0	0	0			0	4			1
1	1	1	1	1	25	2	2	3		3	1	4	16		0	0	0	0	0	0	0	0	0	0	0	0	0	0	0	0	0	1	0	0	0	0	0	0	0	0	0	0			0	4			0
1	1	1	1	1	18	1	1	2		2	6	3	11		0	0	0	0	0	0	0	0	0	0	0	0	0	0	0	0	0	1	0	0	0	0	0	0	0	0	0	0			0	4			0
1	1	1	1	1	14	1	1	1		1	6	1	16		1	0	0	0	0	0	0	0	0	0	0	0	0	0	0	0	0	0	0	0	0	0	0	0	0	0	0	0			1	4			0
1	1	1	1	1	28	1	1	4		3	1	1	19		1	0	0	0	0	0	0	0	0	0	0	0	0	0	0	0	0	0	0	0	0	0	0	0	0	0	0	0			0	4			0
1	1	1	1	1	30	1	1	1		3	2	1	7		1	0	0	0	0	0	0	0	0	0	0	0	0	0	0	0	0	1	0	0	0	0	0	0	0	0	0	0			0	4			1
1	1	1	1	1	22	1	1	1		2	9	1	16		1	0	0	0	0	0	0	0	0	0	0	0	0	0	0	0	0	0	0	0	0	0	0	0	0	0	0	0			0	3			0
1	1	1	1	1	23	1	1	2		3	5	3	3		1	0	0	0	0	0	0	0	0	0	0	0	0	0	0	0	0	0	0	0	0	0	0	0	0	0	0	0			0	4			0
1	1	1	1	1	34	1	1	1		3	2	1	1		0	0	0	0	0	0	0	0	0	0	0	0	0	0	0	0	0	1	0	0	0	0	0	0	0	0	0	0			0	4			1
1	1	1	1	1	14	1	1	2		2	6	1	7		1	0	0	0	0	0	0	0	0	0	0	0	0	0	0	0	0	0	0	0	0	0	0	0	0	0	0	0			0	4			1
1	1	1	1	1	21	2	2	3		3	6	1	15		0	0	0	0	0	0	0	0	0	0	0	1	0	0	0	0	0	0	0	0	0	0	0	0	0	0	0	0			0	4			1
1	1	1	1	1	23	2	2	1		3	6	2	7		1	0	0	0	0	0	0	0	0	0	0	0	0	0	0	0	0	0	0	0	0	0	0	0	0	0	0	0			0	4			0
1	1	1	1	1	17	1	1	1		2	6	1	1		1	0	0	0	0	0	0	0	0	0	0	0	0	0	0	0	0	0	0	0	0	0	0	0	0	0	0	0			0	4			0
1	1	1	1	1	17	2	2	3		2	6	1	25		1	0	0	0	0	0	0	0	0	0	0	0	0	0	0	0	0	0	0	0	0	0	0	0	0	0	0	0			0	4			0
1	1	1	1	1	27	2	2	1		1	5	1	17		1	0	0	0	0	0	0	0	0	0	0	0	0	0	0	0	0	0	0	0	0	0	0	0	0	0	0	0			0	4			0
1	1	1	1	1	16	1	1	1		2	6	1	25		1	0	0	0	0	0	0	0	0	0	0	0	0	0	0	0	0	0	0	0	0	0	0	0	0	0	0	0			1	1			0
1	1	1	1	1	30	1	1	1		3	1	1	15		1	0	0	0	0	0	0	0	0	0	0	0	0	0	0	0	0	0	0	0	0	0	0	0	0	0	0	0			0	4			0
1	1	1	1	1	19	2	2	1		2	6	1	7		1	0	0	0	0	0	0	0	0	0	0	0	0	0	0	0	0	0	0	0	0	0	0	0	0	0	0	0			0	4			1
1	1	1	1	1	18	1	1	1		3	1	1	1		1	0	0	0	0	0	0	0	0	0	0	0	0	0	0	0	0	0	0	0	0	0	0	0	0	0	0	0			0	4			0
1	1	1	1	1	30	1	1	1		3	5	1	7		1	0	0	0	0	0	0	0	0	0	0	0	0	0	0	0	0	0	0	0	0	0	0	0	0	0	0	0			0	3			0
1	1	1	1	1	29	1	1	4		3	7	1	32		1	0	0	0	0	0	0	0	0	0	0	0	0	0	0	0	0	0	0	0	0	0	0	0	0	0	0	0			0	4	1		1
1	1	1	1	1	21	2	2	1		3	6	1	7		1	0	0	0	0	0	0	0	0	0	0	0	0	0	0	0	0	0	0	0	0	0	0	0	0	0	0	0			0	4			1
1	1	1	1	1	29	1	1	1		3	8	1	16		1	0	0	0	0	0	0	0	0	0	0	0	0	0	0	0	0	0	0	0	0	0	0	0	0	0	0	0			0	4			0
1	1	1	1	1	26	1	1	2		3	5	1	9		1	0	0	0	0	0	0	0	0	0	0	0	0	0	0	0	0	0	0	0	0	0	0	0	0	0	0	0			0	4			0
1	1	1	1	1	19	2	2	1		3	6	1	9		1	0	0	0	0	0	0	0	0	0	0	0	0	0	0	0	0	0	0	0	0	0	0	0	0	0	0	0			1	4			0
1	1	1	1	1	22	2	2	1		3	6	1	16		1	0	0	0	0	0	0	0	0	0	0	0	0	0	0	0	0	0	0	0	0	0	0	0	0	0	0	0			0	4			1
1	1	1	1	1	22	2	2	3		3	6	1	7		0	0	0	0	0	0	1	0	0	0	0	0	0	0	0	0	0	0	0	0	0	0	0	0	0	0	0	0			0	4			2
1	1	1	1	1	17	1	1	1		2	6	1	7		1	0	0	0	0	0	0	0	0	0	0	0	0	0	0	0	0	0	0	0	0	0	0	0	0	0	0	0			0	4			0
1	1	1	1	1	18	2	2	1		2	9	1	16		1	0	0	0	0	0	0	0	0	0	0	0	0	0	0	0	0	0	0	0	0	0	0	0	0	0	0	0			0	4			1
1	1	1	1	1	37	1	1	2		3	1	1	8		0	1	0	0	0	0	0	0	0	0	0	0	0	0	0	0	0	0	0	0	0	0	0	0	0	0	0	0			0	4			1
1	1	1	1	1	20	2	2	3		3	6	1	15		1	0	0	0	0	0	0	0	0	0	0	0	0	0	0	0	0	0	0	0	0	0	0	0	0	0	0	0			0	4			0
1	1	1	1	1	15	1	2	1		1	9	1	16		1	0	0	0	0	0	0	0	0	0	0	0	0	0	0	0	0	0	0	0	0	0	0	0	0	0	0	0			0	4			0
1	1	1	1	1	28	1	1	1		3	1	1	7		1	0	0	0	0	0	0	0	0	0	0	0	0	0	0	0	0	0	0	0	0	0	0	0	0	0	0	0			0	4			0
1	1	1	1	1	23	2	2	1		3	1	1	3		1	0	0	0	0	0	0	0	0	0	0	0	0	0	0	0	0	0	0	0	0	0	0	0	0	0	0	0			0	4			1
1	1	1	1	1	17	2	2	1		3	6	1	4		1	0	0	0	0	0	0	0	0	0	0	0	0	0	0	0	0	0	0	0	0	0	0	0	0	0	0	0			0	4			1
1	1	1		1	14	1	1	2		2	6	1	7		0	0	0	0	0	0	0	0	0	0	0	0	0	0	0	0	0	0	0	0	0	0	0	0	1	0	0	0			0	4			0
1	1	1	1	1	18	1	1	1		3	6	1	7		1	0	0	0	0	0	0	0	0	0	0	0	0	0	0	0	0	0	0	0	0	0	0	0	0	0	0	0			0	4			0
1	1	1	1	1	16	1	1	1		2	6	1	1		1	0	0	0	0	0	0	0	0	0	0	0	0	0	0	0	0	0	0	0	0	0	0	0	0	0	0	0			1	1			0
1	1	1	1	1	22	1	1	1		3	8	1	16		0	0	0	0	0	0	0	0	0	0	0	0	0	0	0	0	0	1	0	0	0	0	0	0	0	0	0	0			0	4			1
1	1	1	1	1	17	2	2	1		2	6	1	25		1	0	0	0	0	0	0	0	0	0	0	0	0	0	0	0	0	0	0	0	0	0	0	0	0	0	0	0			0	4			0
1	1	1	1	1	17	1	1	1		0	2	1	25		1	0	0	0	0	0	0	0	0	0	0	0	0	0	0	0	0	0	0	0	0	0	0	0	0	0	0	0			0	4			0
1	1	1	1	1	18	2	2	3		2	6	1	25		1	0	0	0	0	0	0	0	0	0	0	0	0	0	0	0	0	0	0	0	0	0	0	0	0	0	0	0			0	4			0
1	1	1	1	1	38	1	1	4		2	8	1	4		1	0	0	0	0	0	0	0	0	0	0	0	0	0	0	0	0	0	0	0	0	0	0	0	0	0	0	0			0	4			0
1	1	1	1	1	26	1	1	1		3	8	1	16		1	0	0	0	0	0	0	0	0	0	0	0	0	0	0	0	0	0	0	0	0	0	0	0	0	0	0	0			0	4			1
1	1	1	1	1	16	2	2	1		2	6	1	25		1	0	0	0	0	0	0	0	0	0	0	0	0	0	0	0	0	0	0	0	0	0	0	0	0	0	0	0			0	4			0
1	1	1	1	1	23	2	2	1		3	6	1	7		1	0	0	0	0	0	0	0	0	0	0	0	0	0	0	0	0	1	1	0	0	0	0	0	0	0	1	0			0	4			1
1	1	1	1	1	18	1	1	1		2	6	1	25		0	1	0	0	0	0	0	0	0	0	0	0	0	0	0	0	0	0	0	0	0	0	0	0	0	0	0	0			1	1			0
1	1	1	1	1	18	1	1	1		3	6	1	14		1	0	0	0	0	0	0	0	0	0	0	0	0	0	0	0	0	0	0	0	0	0	0	0	0	0	0	0			0	4			0
1	1	1	1	1	17	1	1	1		3	6	1	25		1	0	0	0	0	0	0	0	0	0	0	0	0	0	0	0	0	0	0	0	0	0	0	0	0	0	0	0			0	4			0
1	1	1	1	1	38	1	1	4		3	1	1	33		1	0	0	0	0	0	0	0	0	0	0	0	0	0	0	0	0	0	0	0	0	0	0	0	0	0	0	0			0	4			0
1	1	1	1	1	17	1	1	1		2	6	1	26		1	0	0	0	0	0	0	0	0	0	0	0	0	0	0	0	0	0	0	0	0	0	0	0	0	0	0	0			0	4			1
1	1	1	1	1	22	2	1	3		3	5	1	1		1	0	0	0	0	0	0	0	0	0	0	0	0	0	0	0	0	0	0	0	0	0	0	0	0	0	0	0			0	4			0
1	1	1	1	1	18	2	2	1		2	3	1	16		0	1	0	0	0	0	0	0	0	0	0	0	0	0	0	0	0	0	0	0	0	0	0	0	0	0	0	0			0	4			1
1	1	1	1	1	30	1	1	4		3	1	2	7		1	0	0	0	0	0	0	0	0	0	0	0	0	0	0	0	0	0	0	0	0	0	0	0	0	0	0	0			0	4			0
1	1	1	1	1	24	1	1	4		3	8	1	16		1	0	0	0	0	0	0	0	0	0	0	0	0	0	0	0	0	0	0	0	0	0	0	0	0	0	0	0			0	4			0
1	1	1	1	1	31	1	1	2		3	5	1	11		0	0	0	0	0	0	1	0	0	0	0	0	0	0	0	0	0	0	0	0	0	0	0	0	0	0	0	0			0	4			0
1	1	1	1	1	20	1	1	1		2	6	1	7		1	0	0	0	0	0	0	0	0	0	0	0	0	0	0	0	0	0	0	0	0	0	0	0	0	0	0	0			0	4			0
1	1	1	1	1	19	2	2	1		2	6	1	7		0	0	0	0	0	0	0	0	0	0	0	0	0	0	0	0	0	1	0	0	0	0	0	0	0	0	0	0			0	4			1
1	1	1	1	1	18	1	1	1		2	6	1	7		1	0	0	0	0	0	0	0	0	0	0	0	0	0	0	0	0	0	0	0	0	0	0	0	0	0	0	0			0	4			0
1	1	1	1	1	37	1	1	4		3	1	1	9		1	0	0	0	0	0	0	0	0	0	0	0	0	0	0	0	0	0	0	0	0	0	0	0	0	0	0	0			0	4			0
1	1	1	1	1	28	2	1	3		3	1	3	15		0	0	0	0	0	0	0	0	1	0	0	0	0	0	0	0	0	0	0	0	0	0	0	0	0	0	0	0			0	4			1
1	1	1	1	1	21	2	2	1		3	6	1	16		1	0	0	0	0	0	0	0	0	0	0	0	0	0	0	0	0	0	0	0	0	0	0	0	0	0	0	0			0	4			0
1	1	1	1	1	16	1	1	1		2	6	1	11		0	0	0	0	0	0	1	0	0	0	0	0	0	0	0	0	0	0	0	0	0	0	0	0	0	0	0	0			0	4			1
1	1	1	1	1	13	1	1	1		2	6	1	7		0	0	0	1	0	0	0	0	0	0	0	0	0	0	0	0	0	0	0	0	0	0	0	0	0	0	0	0			0	4			0
1	1	1	1	1	23	2	2	1		3	5	1	7		1	0	0	0	0	0	0	0	0	0	0	0	0	0	0	0	0	0	0	0	0	0	0	0	0	0	0	0			0	4			1
1	1	1	1	1	26	2	2	1		3	2	3	7		0	0	0	0	0	0	0	0	0	0	0	0	0	0	0	0	0	1	0	0	0	0	0	0	0	0	0	0			0	4			1
1	1	1	1	1	21	1	1	1		3	5	1	16		0	0	0	1	1	0	0	0	0	0	0	0	0	0	0	0	0	0	0	0	0	0	0	0	0	0	0	0			0	4			1
1	1	1	1	1	18	1	1	1		2	6	1	7		0	1	0	0	0	0	0	0	0	0	0	0	0	0	0	0	0	0	0	0	0	0	0	0	0	0	0	0			0	4			1
1	1	1	1	1	21	2	2	1		3	6	1	7		1	0	0	0	0	0	0	0	0	0	0	0	0	0	0	0	0	0	0	0	0	0	0	0	0	0	0	0			0	4			0
1	1	1	1	1	17	2	2	1		2	6	1	25		1	0	0	0	0	0	0	0	0	0	0	0	0	0	0	0	0	0	0	0	0	0	0	0	0	0	0	0			1	2			0
1	1	1	1	1	16	2	2	1		2	1	1	1		1	0	0	0	0	0	0	0	0	0	0	0	0	0	0	0	0	0	0	0	0	0	0	0	0	0	0	0			0	1			1
1	1	1	1	1	17	2	2	1		0	6	1	1		1	0	0	0	0	0	0	0	0	0	0	0	0	0	0	0	0	0	0	0	0	0	0	0	0	0	0	0			0	4			0
1	1	1	1	1	26	1	1	2		3	6	1	7		1	0	0	0	0	0	0	0	0	0	1	0	0	0	0	0	0	1	0	0	0	0	0	0	0	0	0	0			1	1			1
1	1	1	1	1	18	1	1	1		0	6	1	25		1	0	0	0	0	0	0	0	0	0	0	0	0	0	0	0	0	0	0	0	0	0	0	0	0	0	0	0			0	4			0
1	1	1	1	1	17	1	1	1		3	6	1	1		0	0	0	0	0	0	0	0	1	0	0	0	0	0	0	0	0	0	0	0	0	0	0	0	0	0	0	0			1	1			0
1	1	1	1	1	25	1	1	1		3	8	1	7		0	0	0	0	1	0	0	0	0	0	0	0	0	0	0	0	0	0	0	0	0	0	0	0	0	0	0	0			0	4			1
1	1	1	1	1	15	2	2	1		2	6	1	16		1	0	0	0	0	0	0	0	0	0	0	0	0	0	0	0	0	0	0	0	0	0	0	0	0	0	0	0			0	4			1
1	1	1	1	1	26	2	2	1		3	5	1	7		0	0	0	1	0	0	0	0	0	0	0	0	0	0	0	0	0	0	0	0	0	0	0	0	0	0	0	0			0	4			0
1	1	1		1	17	2	2	1		2	6	1	7		1	0	0	0	0	0	0	0	0	0	0	0	0	0	0	0	0	0	0	0	0	0	0	0	0	0	0	0			0	4			0
1	1	1	1	1	20	1	1	2		3	6	1	7		1	0	0	0	0	0	0	0	0	0	0	0	0	0	0	0	0	0	0	0	0	0	0	0	0	0	0	0			0	2			1
1	1	1	1	1	21	2	2	1		3	5	1	7		1	0	0	0	0	0	0	0	0	0	0	0	0	0	0	0	0	0	0	0	0	0	0	0	0	0	0	0			0	4			1
1	1	1	1	1	17	1	1	1		2	6	1	16		1	0	0	0	0	0	0	0	0	0	0	0	0	0	0	0	0	0	0	0	0	0	0	0	0	0	0	0			0	4			1
1	1	1	1	1	18	2	2	1		2	6	1	7		1	0	0	0	0	0	0	0	0	0	0	0	0	0	0	0	0	0	0	0	0	0	0	0	0	0	0	0			1	4			0
1	1	1	1	1	24	2	2	1		3	6	1	7		1	0	0	0	0	0	0	0	0	0	0	0	0	0	0	0	0	0	0	0	0	0	0	0	0	0	0	0			0	4			0
1	1	1	1	1	26	2	2	1		3	2	1	15		1	0	0	0	0	0	0	0	0	0	0	0	0	0	0	0	0	0	0	0	0	0	0	0	0	0	0	0			0	4			0
1	1	1	1	1	19	2	2	3		3	2	1	5		0	1	0	0	0	0	0	0	0	0	0	0	0	0	0	0	0	0	0	0	0	0	0	0	0	0	0	0			0	4			0
1	1	1	1	1	16	1	1	2		2	6	1	7		0	0	0	0	0	0	0	0	0	0	0	0	0	0	0	0	0	0	0	0	0	0	0	0	1	0	0	0			0	4			2
1	1	1	1	1	15	1	1	2		2	6	1	7		0	0	0	0	0	0	0	0	0	0	0	0	0	0	0	0	0	1	1	0	0	0	0	0	0	0	0	0			0	4			2
1	1	1	1	1	18	2	2	1		3	6	1	15		1	0	0	0	0	0	0	0	0	0	0	0	0	0	0	0	0	0	0	0	0	0	0	0	0	0	0	0			0	4			1
1	1	1	1	1	30	2	2	1		3	1	2	3		0	0	0	1	0	0	0	0	0	0	0	0	0	0	0	0	0	0	0	0	0	0	0	0	0	0	0	0			0	4			0
1	1	1	1	1	23	1	1	1		3	6	3	7		1	0	0	0	0	0	0	0	0	0	0	0	0	0	0	0	0	0	0	0	0	0	0	0	0	0	0	0			0	4			1
1	1	1	1	1	33	1	1	1		3	1	2	15		1	0	0	0	0	0	0	0	0	0	0	0	0	0	0	0	0	0	0	0	0	0	0	0	0	0	0	0			0	4			3
1	1	1	1	1	22	1	1	1		3	1	1	7		1	0	0	0	0	0	0	0	0	0	0	0	0	0	0	0	0	0	0	0	0	0	0	0	0	0	0	0			0	4			1
1	1	1	1	1	23	1	1	4		2	5	1	16		1	0	0	0	0	0	0	0	0	0	0	0	0	0	0	0	0	0	0	0	0	0	0	0	0	0	0	0			0	1			1
1	1	1	1	1	17	1	1	1		2	6	1	1		1	0	0	0	0	0	0	0	0	0	0	0	0	0	0	0	0	0	0	0	0	0	0	0	0	0	0	0			0	4			0
1	1	1	1	1	22	2	2	1		3	6	1	7		1	0	0	0	0	0	0	0	0	0	0	0	0	0	0	0	0	0	0	0	0	0	0	0	0	0	0	0			0	4			0
1	1	1	1	1	13	2	4	3		2	6	1	16		0	1	0	0	0	0	0	0	0	0	0	0	0	0	0	0	0	0	0	0	0	0	0	0	0	0	0	0			0	4			0
1	1	1	1	1	21	2	2	1		2	5	2	26		1	0	0	0	0	0	0	0	0	0	0	0	0	0	0	0	0	0	0	0	0	0	0	0	0	0	0	0			0	4			0
1	1	1	1	1	17	2	2	1		2	6	1	16		1	0	0	0	0	0	0	0	0	0	0	0	0	0	0	0	0	0	0	0	0	0	0	0	0	0	0	0			0	4			3
1	1	1	1	1	17	1	1	1		0	2	1	25		1	0	0	0	0	0	0	0	0	0	0	0	0	0	0	0	0	1	0	0	0	0	0	0	0	0	0	0			0	4			1
1	1	1	1	1	24	1	1	1		3	8	1	7		1	0	0	0	0	0	0	0	0	0	0	0	0	0	0	0	0	0	0	0	0	0	0	0	0	0	0	0			0	4			1
1	1	1	1	1	23	1	1	1		3	6	1	7		1	0	0	0	0	0	0	0	0	0	0	0	0	0	0	0	0	0	0	0	0	0	0	0	0	0	0	0			0	4			0
1	1	1	1	1	17	2	2	1		2	6	1	7		1	0	0	0	0	0	0	0	0	0	0	0	0	0	0	0	0	0	0	0	0	0	0	0	0	0	0	0			0	3			0
1	1	1	1	1	18	2	2	1		2	6	1	25		1	0	0	0	0	0	0	0	0	0	0	0	0	0	0	0	0	0	0	0	0	0	0	0	0	0	0	0			0	4			0
1	1	1	1	1	24	1	1	2		2	8	1	16		1	0	0	0	0	0	0	0	0	0	0	0	0	0	0	0	0	0	0	0	0	0	0	0	0	0	0	0			0	4			2
1	1	1	1	1	29	2	2	4		3	5	1	7		1	0	0	0	0	0	0	0	0	0	0	0	0	0	0	0	0	0	0	0	0	0	0	0	0	0	0	0			0	4			1
1	1	1	1	1	16	1	1	2		1	6	1	15		0	1	0	0	0	0	0	0	0	0	0	0	0	0	0	1	0	0	0	0	0	0	0	0	0	0	0	1			0	4			1
1	1	1	1	1	27	1	1	2		3	5	1	9		1	0	0	0	0	0	0	0	0	0	0	0	0	0	0	0	0	0	0	0	0	0	0	0	0	0	0	0			0	4			3
1	1	1	1	1	19	2	2	4		3	6	1	5		0	0	0	1	0	0	0	0	0	0	0	0	0	0	0	0	0	0	0	0	0	0	0	0	0	0	0	0			0	4			0
1	1	1	1	1	25	2	2	1		3	8	1	7		1	0	0	0	0	0	0	0	0	0	0	0	0	0	0	0	0	0	0	0	0	0	0	0	0	0	0	0			0	4			2
1	1	1	1	1	20	2	2	1		3	6	1	15		1	0	0	0	0	0	0	0	0	0	0	0	0	0	0	0	0	0	0	0	0	0	0	0	0	0	0	0			0	4			1
1	1	1	1	1	30	1	1	2		2	2	1	16		0	0	0	0	0	0	0	0	0	0	0	0	0	0	0	1	0	0	0	0	0	0	0	0	1	0	0	0			0	4			2
1	1	1	1	1	26	1	1	2		3	5	3	7		0	1	0	0	0	0	0	0	0	0	0	0	0	0	0	0	0	0	0	0	0	0	0	0	0	0	0	0			0	3			1
1	1	1	1	1	15	2	2	1		2	6	1	7		1	0	0	0	0	0	0	0	0	0	0	0	0	0	0	0	0	0	0	0	0	0	0	0	0	0	0	0			0	4			0
1	1	1	1	1	27	1	1	2		3	6	1	9		1	0	0	0	0	0	0	0	0	0	0	0	0	0	0	0	0	0	0	0	0	0	0	0	0	0	0	0			0	4			1
1	1	1	1	1	26	1	1	1		3	6	3	26		1	0	0	0	0	0	0	0	0	0	0	0	0	0	0	0	0	0	0	0	0	0	0	0	0	0	0	0			0	4			1
1	1	1	1	1	18	1	1	1		3	6	1	26		1	0	0	0	0	0	0	0	0	0	0	0	0	0	0	0	0	0	0	0	0	0	0	0	0	0	0	0	1		0	4			1
1	1	1		1	15	2	2	1		2	6	1	4		1	0	0	0	0	0	0	0	0	0	0	0	0	0	0	0	0	0	0	0	0	0	0	0	0	0	0	0			0	4			0
1	1	1	1	1	22	2	2	1		3	5	1	7		1	0	0	0	0	0	0	0	0	0	0	0	0	0	0	0	0	0	0	0	0	0	0	0	0	0	0	0			0	4			1
1	1	1	1	1	16	2	2	1		2	6	1	7		0	1	0	0	0	0	0	0	0	0	0	0	0	0	0	0	0	0	0	0	0	0	0	0	0	0	0	0			0	4			1
1	1	1	1	1	20	1	1	1		3	6	1	16		0	0	0	0	0	0	0	0	0	0	0	1	0	0	0	0	0	0	0	0	0	0	0	0	0	0	0	0			0	4			3
1	1	1	1	1	26	2	2	1		3	7	1	7		1	0	0	0	0	0	0	0	0	0	0	0	0	0	0	0	0	0	0	0	0	0	0	0	0	0	0	0			0	4			1
1	1	1	1	1	30	2	2	3		3	8	1	25		1	0	0	0	0	0	0	0	0	0	0	0	0	0	0	0	0	0	0	0	0	0	0	0	0	0	0	0			1	2			1
1	1	1	1	1	27	1	1	4		3	5	1	25		1	0	0	0	0	0	0	0	0	0	0	0	0	0	0	0	0	0	0	0	0	0	0	0	0	0	0	0			0	4			1
1	1	1	1	1	17	1	1	4		2	9	1	7		0	0	0	0	0	0	0	0	0	0	0	0	0	0	0	0	0	0	0	0	0	0	0	0	1	0	0	0			0	4			2
1	1	1	1	1	33	1	1	1		3	1	2	16		1	0	0	0	0	0	0	0	0	0	0	0	0	0	0	0	0	0	0	0	0	0	0	0	0	0	0	0			0	4			1
1	1	1	1	1	22	2	2	1		3	5	1	23		1	0	0	0	0	0	0	0	0	0	0	0	0	0	0	0	0	0	0	0	0	0	0	0	0	0	0	0			0	4			2
1	1	1	1	1	24	1	1	1		3	5	1	16		1	0	0	0	0	0	0	0	0	0	0	0	0	0	0	0	0	0	0	0	0	0	0	0	0	0	0	0			0	4			0
1	1	1	1	1	22	2	2	1		3	6	1	7		1	0	0	0	0	0	0	0	0	0	0	0	0	0	0	0	0	0	0	0	0	0	0	0	0	0	0	0			0	4			0
1	1	1	1	1	20	2	2	1		3	6	1	16		1	0	0	0	0	0	0	0	0	0	0	0	0	0	0	0	0	0	0	0	0	0	0	0	0	0	0	0			0	4			1
1	1	1	1	1	25	2	2	1		3	7	1	7		1	0	0	0	0	0	0	0	0	0	0	0	0	0	0	0	0	0	0	0	0	0	0	0	0	0	0	0			0	4			0
1	1	1	1	1	25	1	1	1		3	5	1	7		1	0	0	0	0	0	0	0	0	0	0	0	0	0	0	0	0	0	0	0	0	0	0	0	0	0	0	0			0	4			1
1	1	1	1	1	29	2	2	1		3	2	1	7		1	0	0	0	0	0	0	0	0	0	0	0	0	0	0	0	0	0	0	0	0	0	0	0	0	0	0	0			0	4			0
1	1	1	1	1	18	1	1	1		2	1	1	7		1	0	0	0	0	0	0	0	0	0	0	0	0	0	0	0	0	0	0	0	0	0	0	0	0	0	0	0			0	4			0
1	1	1	1	1	29	2	2	1		3	8	1	7		1	0	0	0	0	0	0	0	0	0	0	0	0	0	0	0	0	0	0	0	0	0	0	0	0	0	0	0			0	4			1
1	1	1	1	1	16	2	2	1		3	6	1	4		1	0	0	0	0	0	0	0	0	0	0	0	0	0	0	0	0	0	0	0	0	0	0	0	0	0	0	0			0	4			0
1	1	1	1	1	21	2	2	1		2	6	1	16		1	0	0	0	0	0	0	0	0	0	0	0	0	0	0	0	0	0	0	0	0	0	0	0	0	0	0	0			0	4			0
1	1	1	1	1	23	1	1	1		2	7	1	16		1	0	0	0	0	0	0	0	0	0	0	0	0	0	0	0	0	0	0	0	0	0	0	0	0	0	0	0			0	4			0
1	1	1	1	1	20	1	1	2		2	6	1	11		0	0	0	0	0	0	0	0	0	0	0	0	0	0	0	0	0	0	0	0	0	0	0	0	1	0	0	0			0	4			2
1	1	1	1	1	19	1	1	2		2	6	1	7		0	0	0	0	0	0	0	0	0	0	0	1	0	0	0	0	0	0	0	0	0	0	0	0	0	0	0	0			0	4			0
1	1	1	1	1	19	1	1	1		3	6	3	7		1	0	0	0	0	0	0	0	0	0	0	0	0	0	0	0	0	0	0	0	0	0	0	0	0	0	0	0			0	4			1
1	1	1	1	1	41	1	1	4		3	1	2	20		0	0	0	0	0	0	0	0	0	0	0	0	0	0	0	0	0	1	0	0	0	0	0	0	0	0	0	0			0	4			1
1	1	1	1	1	25	1	1	1		3	1	1	25		1	0	0	0	0	0	0	0	0	0	0	0	0	0	0	0	0	0	0	0	0	0	0	0	0	0	0	0	1		0	4			3
1	1	1	1	1	16	1	1	1		3	6	1	5		0	0	0	0	0	0	0	0	0	0	0	1	0	0	0	0	0	0	0	0	0	0	0	0	0	0	0	0			0	4			2
1	1	1	1	1	18	1	1	2		2	6	1	11		0	0	0	0	0	0	0	1	0	0	0	0	0	0	0	0	0	0	0	0	0	0	0	0	0	0	0	0			0	4			1
1	1	1	1	1	15	1	1	2		2	6	1	7		0	0	0	0	0	0	0	0	0	0	0	0	0	0	0	0	0	0	0	0	0	0	0	0	1	0	0	0			0	4			0
1	1	1	1	1	20	2	2	3		2	8	3	11		0	0	0	0	0	0	0	1	0	0	0	0	0	0	0	0	0	0	0	0	0	0	0	0	0	0	0	0			0	4			0
1	1	1	1	1	23	2	2	1		3	8	2	16		1	0	0	0	0	0	0	0	0	0	0	0	0	0	0	0	0	0	0	0	0	0	0	0	0	0	0	0			0	3			0
1	1	1	1	1	21	1	1	2		3	6	1	7		0	1	0	0	0	0	0	0	0	0	0	0	0	0	0	0	0	0	0	0	0	0	0	0	1	0	1	0			1	4			1
1	1	1	1	1	25	2	2	3		3	2	3	15		1	0	0	0	0	0	0	0	0	0	0	0	0	0	0	0	0	0	0	0	0	0	0	0	0	0	0	0			0	4			1
1	1	1	1	1	23	2	2	1		2	5	2	7		1	0	0	0	0	0	0	0	0	0	0	0	0	0	0	0	0	0	0	0	0	0	0	0	0	0	0	0			0	4			0
1	1	1	1	1	23	2	2	1		3	6	1	7		0	0	0	0	0	0	0	0	0	0	0	0	0	0	0	0	0	0	0	0	0	0	0	0	0	0	1	0			0	4			0
1	1	1	1	1	20	2	2	1		3	6	1	7		1	0	0	0	0	0	0	0	0	0	0	0	0	0	0	0	0	0	0	0	0	0	0	0	0	0	0	0			0	4			1
1	1	1	1	1	48	1	1	2		3	1	2	7		0	0	0	0	0	0	0	0	0	0	0	1	1	0	1	1	1	1	1	0	0	1	0	0	1	0	1	0			0	4			1
1	1	1	1	1	17	1	1	1		2	6	1	25		1	0	0	0	0	0	0	0	0	0	0	0	0	0	0	0	0	0	0	0	0	0	0	0	0	0	0	0			0	4			0
1	1	1	1	1	22	1	1	4		2	6	1	16		1	0	0	0	0	0	0	0	0	0	0	0	0	0	0	0	0	0	0	0	0	0	0	0	0	0	0	0			0	4			1
1	1	1	1	1	23	2	2	1		3	5	1	7		1	0	0	0	0	0	0	0	0	0	0	0	0	0	0	0	0	0	0	0	0	0	0	0	0	0	0	0			0	4			0
1	1	1	1	1	17	1	1	1		0	1	1	1		1	0	0	0	0	0	0	0	0	0	0	0	0	0	0	0	0	0	0	0	0	0	0	0	0	0	0	0			1	1			0
1	1	1	1	1	17	2	2	1		2	6	1	14		1	0	0	0	0	0	0	0	0	0	0	0	0	0	0	0	0	0	0	0	0	0	0	0	0	0	0	0			0	4			1
1	1	1	1	1	22	1	1	1		3	6	1	16		0	0	0	0	0	0	0	0	0	0	0	0	1	0	0	0	0	0	0	0	0	0	0	0	0	0	0	0			0	4			1
1	1	1	1	1	31	1	1	4		3	8	1	32		1	0	0	0	0	0	0	0	0	0	0	0	0	0	0	0	0	0	0	0	0	0	0	0	0	0	0	0			0	4			1
1	1	1	1	1	27	1	1	1		3	2	3	7		1	0	0	0	0	0	0	0	0	0	0	0	0	0	0	0	0	0	0	0	0	0	0	0	0	0	0	0			0	4			1
1	1	1	1	1	34	1	1	2		3	1	1	25		0	1	0	0	0	0	1	0	0	0	0	0	0	0	0	0	0	0	0	0	0	0	1	0	0	0	0	0			0	4			0
1	1	1	1	1	31	1	1	1		3	5	1	15		0	0	0	0	0	0	0	0	0	0	0	0	0	0	0	0	0	0	1	0	0	0	0	0	0	0	0	0			0	4			1
1	1	1	1	1	19	2	2	4		3	6	1	6		0	1	0	0	0	0	0	0	0	0	0	0	0	0	0	0	0	0	0	0	0	0	0	0	0	0	0	0			0	4			0
1	1	1	1	1	20	1	1	2		2	8	1	7		0	1	0	0	0	0	0	0	0	0	0	0	0	0	0	0	0	0	0	0	0	0	0	0	0	0	0	0			0	4			0
1	1	1	1	1	38	2	2	1		3	1	2	24		1	0	0	0	0	0	0	0	0	0	0	0	0	0	0	0	0	0	0	0	0	0	0	0	0	0	0	0			0	4			1
1	1	1	1	1	44	1	1	1		3	5	5	15		1	0	0	0	0	0	0	0	0	0	0	0	0	0	0	0	0	0	0	0	0	0	0	0	0	0	0	0			0	4			2
1	1	1	1	1	14	2	2	1		1	6	1	16		1	0	0	0	0	0	0	0	0	0	0	0	0	0	0	0	0	0	0	0	0	0	0	0	0	0	0	0			0	4
1	1	1	1	1	18	2	2	1		2	6	1	25		1	0	0	0	0	0	0	0	0	0	0	0	0	0	0	0	0	0	0	0	0	0	0	0	0	0	0	0			0	4			0
1	1	1	1	1	17	2	2	1		2	6	1	14		1	0	0	0	0	0	0	0	0	0	0	0	0	0	0	0	0	0	0	0	0	0	0	0	0	0	0	0			0	4			0
1	1	1	1	1	16	1	1	1		2	6	1	1		1	0	0	0	0	0	0	0	0	0	0	0	0	0	0	0	0	0	0	0	0	0	0	0	0	0	0	0			0	4			0
1	1	1	1	1	20	2	2	1		3	6	1	7		1	0	0	0	0	0	0	0	0	0	0	0	0	0	0	0	0	0	0	0	0	0	0	0	0	0	0	0			0	4			0
1	1	1	1	1	25	1	1	1		3	6	1	7		0	0	0	0	0	0	0	0	0	0	0	0	0	0	0	0	0	1	0	0	0	0	0	0	0	0	0	0			0	4			0
1	1	1	1	1	17	1	1	1		2	6	1	27		0	0	0	1	0	0	0	0	0	0	0	0	0	0	0	0	0	0	0	0	0	0	0	0	0	0	0	0			0	4			1
1	1	1	1	1	25	2	2	1		3	3	2	27		0	0	0	0	0	0	1	0	1	0	0	0	0	0	0	0	0	0	0	0	0	0	0	0	0	0	0	0			0	4			2
1	1	1	1	1	20	2	2	1		3	6	1	7		1	0	0	0	0	0	0	0	0	0	0	0	0	0	0	0	0	0	0	0	0	0	0	0	0	0	0	0			0	4			0
1	1	1	1	1	24	2	2	1		2	6	1	7		0	0	0	0	0	0	0	1	0	0	0	0	0	0	0	0	0	0	0	0	0	0	0	0	0	0	0	0			0	4			1
1	1	1	1	1	17	1	1	1		2	5	1	7		1	0	0	0	0	0	0	0	0	0	0	0	0	0	0	0	0	0	0	0	0	0	0	0	0	0	0	0			0	4			0
1	1	1	1	1	15	2	2	1		2	6	1	5		0	0	0	0	0	0	0	0	0	0	0	0	0	0	0	0	0	0	0	0	1	0	0	0	0	0	0	0			0	4			0
1	1	1	1	1	18	2	2	1		2	5	1	16		1	0	0	0	0	0	0	0	0	0	0	0	0	0	0	0	0	0	0	0	0	0	0	0	0	0	0	0			0	4			0
1	1	1	1	1	15	2	2	1		1	6	1	16		1	0	0	0	0	0	0	0	0	0	0	0	0	0	0	0	0	0	0	0	0	0	0	0	0	0	0	0			0	4			0
1	1	1	1	1	41	2	2	4		3	1	1	14		1	0	0	0	0	0	0	0	0	0	0	0	0	0	0	0	0	0	0	0	0	0	0	0	0	0	0	0			0	4			1
1	1	1	1	1	18	1	1	1		2	6	1	16		0	0	0	0	0	0	0	0	0	0	0	0	0	0	0	0	0	1	1	0	1	0	0	0	0	0	0	0			0	4			2
1	1	1	1	1	20	1	1	2		2	6	1	16		0	0	0	1	0	0	0	0	0	0	0	0	0	0	0	0	0	1	0	0	0	0	0	0	0	0	0	0			0	4			1
1	1	1	1	1	22	2	2	1		3	6	1	7		1	0	0	0	0	0	0	0	0	0	0	0	0	0	0	0	0	0	0	0	0	0	0	0	0	0	0	0			0	4			0
1	1	1	1	1	17	2	2	3		2	6	1	25		1	0	0	0	0	0	0	0	0	0	0	0	0	0	0	0	0	0	0	0	0	0	0	0	0	0	0	0			0	4			0
1	1	1	1	1	18	2	2	3		3	6	3	27		0	1	0	0	0	0	1	0	0	0	0	0	0	0	0	0	0	0	0	0	0	0	0	0	0	0	0	0			0	4			1
1	1	1	1	1	25	2	2	4		3	7	1	15		0	1	0	0	0	0	0	0	0	0	0	0	0	0	0	0	0	0	1	0	0	0	0	0	0	0	0	0			0	4			1
1	1	1	1	1	17	1	1	2		2	6	1	11		0	0	0	0	0	0	0	1	0	0	0	0	0	0	0	0	0	0	0	0	0	0	0	0	0	0	0	0			0	4			1
1	1	1	1	1	28	2	2	4		3	5	1	16		0	0	0	0	0	0	0	0	0	0	0	0	0	0	0	0	0	1	0	0	0	0	0	0	0	0	0	0			1	4			1
1	1	1	1	1	19	2	2	3		3	6	1	5		1	0	0	0	0	0	0	0	1	0	0	0	0	0	0	0	0	0	0	0	0	0	0	0	0	0	0	0			0	4			0
1	1	1	1	1	20	2	2	4		2	6	1	7		0	0	0	0	0	0	1	0	0	0	0	0	0	0	0	0	0	1	0	0	0	0	1	0	1	0	0	0			0	4			1
1	1	1	1	1	25	1	1	2		3	1	3	7		0	0	0	0	0	0	1	0	0	0	0	0	0	0	0	0	0	0	0	0	0	0	0	0	0	0	0	0			0	4			1
1	1	1	1	1	27	2	2	4		2	6	1	15		0	0	0	0	0	0	0	0	0	0	0	0	0	0	0	0	0	0	1	0	0	0	0	0	0	0	0	0			0	4			1
1	1	1	1	1	15	1	1	2		2	6	1	7		1	0	0	0	0	0	0	0	0	0	0	0	0	0	0	1	0	0	0	0	0	0	0	0	0	0	0	0			0	4			1
1	1	1	1	1	16	1	2	2		2	6	1	7		1	0	0	0	0	0	0	0	0	0	0	0	0	0	0	0	0	0	0	0	0	0	0	0	0	0	0	0			0	4			1
1	1	1	1	1	20	1	1	4		3	5	3	27		0	0	0	0	0	0	1	0	0	0	0	0	0	0	0	0	0	0	0	0	0	0	0	0	0	0	0	0			0	4			1
1	1	1	1	1	25	1	1	1		3	7	3	31		0	0	0	1	0	0	1	0	0	0	0	0	0	0	0	0	0	0	0	0	0	0	0	0	0	0	0	0			0	4			1
1	1	1	1	1	18	2	2	1		2	6	1	7		1	0	0	0	0	0	0	0	0	0	0	0	0	0	0	0	0	0	0	0	0	0	0	0	0	0	0	0			0	4			1
1	1	1	1	1	21	2	2	1		3	6	1	7		1	0	0	0	0	0	0	0	0	0	0	0	0	0	0	0	0	0	0	0	0	0	0	0	0	0	0	0			0	4			1
1	1	1	1	1	23	1	1	1		3	8	1	7		1	0	0	0	0	0	0	0	0	0	0	0	0	0	0	0	0	0	0	0	0	0	0	0	0	0	0	0			0	4			2
1	1	1	1	1	34	1	1	4		2	1	2	14		0	0	0	0	0	0	0	0	0	0	0	0	0	0	0	0	0	1	0	0	0	0	0	0	0	0	0	0			0	4			2
1	1	1	1	1	22	2	2	1		3	6	1	7		1	0	0	0	0	0	0	0	0	0	0	0	0	0	0	0	0	0	0	0	0	0	0	0	0	0	0	0			0	4			2
1	1	1	1	1	20	2	2	1		2	7	1	11		0	0	0	0	0	0	1	0	0	0	0	0	0	0	0	1	0	0	0	0	0	0	0	0	0	0	0	0			0	4			1
1	1	1	1	1	21	2	2	1		3	5	1	7		1	0	0	0	0	0	0	0	0	0	0	0	0	0	0	0	0	0	0	0	0	0	0	0	0	0	0	0			0	4			1
1	1	1	1	1	22	2	2	1		3	6	1	7		0	1	1	1	1	0	1	1	0	0	0	1	0	1	0	0	0	1	1	0	0	0	0	0	0	0	0	0			0	4			1
1	1	1	1	1	19	2	2	1		3	6	3	3		0	1	0	0	0	0	0	0	0	0	0	0	0	0	0	0	0	0	0	0	0	0	0	0	0	0	0	0			0	4			1
1	1	1	1	1	18	2	5	4		2	5	1	7		0	0	0	0	0	0	1	0	0	0	0	0	0	0	0	0	0	1	0	0	0	0	0	0	0	0	0	0			0	4			1
1	1	1	1	1	25	2	2	3		3	2	1	7		0	0	0	1	0	0	0	0	0	0	0	0	0	0	0	0	0	1	0	0	0	0	0	0	0	0	0	0			0	4			1
1	1	1	1	1	21	2	2	1		3	5	3	23		0	0	0	0	0	0	1	0	0	0	0	0	0	0	0	0	0	0	0	0	0	0	0	0	0	0	0	0			0	4			1
1	1	1	1	1	20	1	1	1		3	6	1	3		0	0	0	0	0	0	0	0	0	0	0	0	0	0	0	1	0	0	0	0	0	0	0	0	1	0	0	0			0	4			1
1	1	1	1	1	22	1	1	2		3	5	1	3		1	0	0	0	0	0	0	0	0	0	0	0	0	0	0	0	0	0	0	0	0	0	0	0	0	0	0	0			0	4			1
1	1	1	1	1	31	2	2	1		2	5	1	10		0	0	0	1	0	0	0	0	0	0	0	0	0	0	0	0	0	0	0	0	0	0	0	0	0	0	0	0			0	4			1
1	1	1	1	1	41	2	2	1		3	2	5	12		0	0	0	0	0	0	0	0	1	0	0	0	0	0	0	0	0	0	0	0	0	0	0	0	0	0	0	0			0	4			2
1	1	1	1	1	22	1	1	1		3	6	4	27		0	1	1	0	0	0	0	0	0	0	0	0	0	0	0	0	0	0	0	0	0	0	0	0	0	0	0	0			0	4			1
1	1	1	1	1	30	1	1	2		2	1	1	11		0	0	0	0	0	0	0	0	0	0	0	0	0	0	0	1	0	0	0	0	0	0	0	0	0	0	0	0			0	4			1
1	1	1	1	1	19	1	1	2		2	6	1	7		0	1	0	0	0	0	0	0	0	0	0	0	0	0	0	0	0	1	0	0	0	0	0	0	0	0	0	0			0	4			1
1	1	1	1	1	17	1	1	1		2	6	4	31		0	0	0	1	0	0	0	0	0	0	0	0	0	0	0	0	0	0	0	0	0	0	0	0	0	0	0	0			0	4			1
1	1	1	1	1	20	1	1	1		3	2	1	16		0	0	0	0	0	0	0	0	0	0	0	0	0	0	0	0	1	0	0	0	0	0	0	0	0	0	0	0			1	2			1
1	1	1	1	1	20	2	2	1		3	6	1	7		1	0	0	0	0	0	0	0	0	0	0	0	0	0	0	0	0	0	0	0	0	0	0	0	0	0	0	0			0	4			0
1	1	1	1	1	14	2	2	3		2	6	1	23		0	1	0	0	0	0	0	0	0	0	0	0	0	0	0	0	0	0	0	0	0	0	0	0	0	0	0	0			0	4			1
1	1	1	1	1	25	2	2	4		3	5	2	23		0	0	0	0	0	0	1	0	0	0	0	0	0	0	0	0	0	0	0	0	0	0	0	0	0	0	0	0			0	4			1
1	1	1	1	1	21	1	1	4		3	5	1	16		0	0	0	0	0	0	1	0	0	0	0	0	0	0	0	0	0	1	1	0	0	0	0	0	1	0	0	0			0	4			2
1	1	1	1	1	17	1	1	1		3	2	1	9		1	0	0	0	0	0	0	0	0	0	0	0	0	0	0	0	0	0	0	0	0	0	0	0	0	0	0	0			0	4			1
1	1	1	1	1	17	1	1	2		2	6	3	3		0	0	0	0	0	0	1	0	0	0	0	0	0	0	0	0	0	0	0	0	0	0	0	0	0	0	0	0			0	4			1
1	1	1	1	1	19	1	1	1		1	6	1	7		1	0	0	0	0	0	0	0	0	0	0	0	0	0	0	0	0	0	0	0	0	0	0	0	0	0	0	0			0	4			1
1	1	1	1	1	19	2	2	3		3	6	1	5		0	0	1	0	0	0	0	0	0	0	0	0	0	0	0	0	0	0	0	0	0	0	0	0	0	0	0	0			0	4			0
1	1	1	1	1	21	2	2	1		3	6	3	3		0	1	0	0	0	0	1	0	0	0	0	0	0	0	0	0	0	0	0	0	0	0	0	0	0	0	0	0			0	4			1
1	1	1	1	1	27	2	2	3		3	5	1	26		1	0	0	0	0	0	0	0	0	0	0	0	0	0	0	0	0	0	0	0	0	0	0	0	0	0	0	0			0	4			1
1	1	1	1	1	33	2	1	3		3	1	1	7		0	0	0	0	0	0	1	0	0	0	0	0	0	0	0	0	0	0	0	0	0	0	0	0	0	0	0	0			0	4			1
1	1	1	1	1	36	2	2	1		3	1	2	22		0	0	0	0	0	0	0	0	0	1	0	0	0	0	0	0	0	0	0	0	0	0	0	0	0	0	0	0			0	4			2
1	1	1	1	1	23	1	1	2		3	6	3	15		1	0	0	0	0	0	0	0	0	0	0	0	0	0	0	0	0	0	0	0	0	0	0	0	0	0	0	0			0	4			1
1	1	1	1	1	32	1	1	1		3	2	3	7		1	0	0	0	0	0	0	0	0	0	0	0	0	0	0	0	0	0	0	0	0	0	0	0	0	0	0	0			0	4			1
1	1	1	1	1	16	1	1	2		2	6	1	27		0	0	0	1	0	0	0	0	0	0	0	0	0	0	0	0	0	0	0	0	0	0	0	0	0	0	0	0			0	4			1
1	1	1	1	1	24	1	1	2		3	2	3	23		0	0	0	1	0	0	1	0	0	0	0	0	0	0	0	0	0	0	0	0	0	0	0	0	0	0	0	0			0	4			1
1	1	1	1	1	19	2	2	3		3	2	1	8		1	0	0	0	0	0	0	0	0	0	0	0	0	0	0	0	0	0	0	0	0	0	0	0	0	0	0	0			0	4			0
1	1	1	1	1	14	1	1	1		2	6	1	7		0	0	0	0	0	0	0	0	0	0	0	0	0	0	0	0	0	1	0	0	0	0	0	0	0	0	0	0			1	2			0
1	1	1	1	1	17	2	2	3		2	6	3	27		0	0	0	0	0	0	1	0	0	0	0	0	0	0	0	0	0	0	0	0	0	0	0	0	0	0	0	0			0	4			1
1	1	1	1	1	27	1	1	4		3	1	2	27		0	0	0	0	0	0	1	0	0	0	0	0	0	0	0	0	0	0	0	0	0	0	0	0	0	0	0	0			0	4			1
1	1	1	1	1	22	2	2	1		3	6	1	7		1	0	0	0	0	0	0	0	0	0	0	0	0	0	0	0	0	0	0	0	0	0	0	0	0	0	0	0			0	4			0
1	1	1	1	1	13	1	1	2		2	5	1	7		1	0	0	0	0	0	0	0	0	0	0	0	0	0	0	0	0	0	0	0	0	0	0	0	0	0	0	0			1	1			2
1	1	1	1	1	22	2	2	3		3	8	1	23		0	0	0	0	0	0	1	0	0	0	0	0	0	0	0	0	0	0	0	0	0	0	0	0	0	0	0	0			0	4			1
1	1	1	1	1	18	2	2	3		2	6	1	7		1	0	0	0	0	0	0	0	0	0	0	0	0	0	0	0	0	0	0	0	0	0	0	0	0	0	0	0			0	4			1
1	1	1	1	1	19	2	1	2		3	6	3	31		0	0	0	0	0	0	1	0	0	0	0	0	0	0	0	0	0	0	0	0	0	0	0	0	0	0	0	0			0	4			1
1	1	1	1	1	24	1	1	1		3	5	1	15		0	1	0	0	0	0	0	0	0	0	0	0	0	0	0	0	0	1	0	0	0	0	0	0	0	0	0	0			0	4			0
1	1	1	1	1	38	2	2	1		3	2	4	16		0	1	0	0	0	0	0	0	0	0	0	0	0	0	0	0	0	0	0	0	0	0	0	0	0	0	0	0			0	4			1
1	1	1	1	1	16	2	2	3		2	6	1	7		0	1	0	0	0	0	0	0	0	0	0	0	0	0	0	0	0	1	0	0	0	0	0	0	1	0	0	0			0	4			1
1	1	1	1	1	22	1	1	2		3	5	1	15		1	0	0	0	0	0	0	0	0	0	0	0	0	0	0	0	0	0	0	0	0	0	0	0	0	0	0	0			0	4			1
1	1	1	1	1	32	1	1	3		3	5	1	15		1	0	0	0	0	0	0	0	0	0	0	0	0	0	0	0	0	0	0	0	0	0	0	0	0	0	0	0			0	4			1
1	1	1	1	1	23	2	2	1		2	6	1	7		1	0	0	0	0	0	0	0	0	0	0	0	0	0	0	0	0	0	0	0	0	0	0	0	0	0	0	0			0	4			2
1	1	1	1	1	30	2	2	1		3	1	1	21		1	0	0	0	0	0	0	0	0	0	0	0	0	0	0	0	0	0	0	0	0	0	0	0	0	0	0	0			0	4			0
1	1	1	1	1	19	2	2	3		3	5	1	3		0	0	0	1	0	0	0	0	0	0	0	0	0	0	0	0	0	0	0	0	0	0	0	0	0	0	0	0			0	4			0
1	1	1	1	1	21	2	2	1		3	4	1	7		0	0	0	0	0	0	0	0	0	0	0	0	0	0	0	0	0	1	0	0	0	0	0	0	0	0	1	0			0	4			1
1	1	1	1	1	14	2	2	1		2	3	1	16		0	1	0	0	0	0	0	0	0	0	0	0	0	0	0	0	0	1	1	0	0	0	0	0	0	0	0	0			1	4			1
1	1	1	1	1	17	2	2	3		2	6	3	27		0	1	0	0	0	0	1	0	0	0	0	0	0	0	0	0	0	0	0	0	0	0	0	0	0	0	0	0			0	4			1
1	1	1	1	1	18	1	1	2		2	6	1	7		1	0	0	0	0	0	0	0	0	0	0	0	0	0	0	0	0	0	0	0	0	0	0	0	0	0	0	0			0	4			1
1	1	1	1	1	13	1	1	1		2	3	1	16		0	1	0	0	0	0	0	0	0	0	0	0	0	0	0	0	0	1	1	0	0	0	0	0	0	0	0	0			1	1			2
1	1	1	1	1	17	1	1	2		2	6	1	7		1	0	0	0	0	0	0	0	0	0	0	0	0	0	0	0	0	0	0	0	0	0	0	0	0	0	0	0			0	4			1
1	1	1	1	1	15	2	2	1		2	6	1	7		1	0	0	0	0	0	0	0	0	0	0	0	0	0	0	0	0	0	0	0	0	0	0	0	0	0	0	0			0	4			1
1	1	1	1	1	20	2	2	1		2	6	1	7		0	0	0	0	0	0	1	0	0	0	0	0	0	0	0	0	0	1	0	0	0	0	0	0	0	0	0	0			0	4			1
1	1	1	1	1	29	1	1	1		3	5	3	15		0	0	0	0	0	0	0	0	0	0	0	0	0	0	0	0	0	1	0	0	0	0	0	0	0	0	0	0			0	4			1
1	1	1	1	1	17	1	1	2		2	6	1	16		0	1	0	0	0	0	0	0	0	0	0	0	0	0	0	0	0	1	1	0	0	0	0	0	0	0	0	0			0	4			0
1	1	1	1	1	27	1	1	1		3	2	3	15		1	0	0	0	0	0	0	0	0	0	0	0	0	0	0	0	0	0	0	0	0	0	0	0	0	0	0	0			0	4			1
1	1	1	1	1	18	1	1	1		2	6	1	16		0	0	0	0	0	0	0	0	0	0	0	0	0	0	0	0	0	1	0	0	1	0	0	0	0	0	0	0			0	4			2
1	1	1	1	1	29	2	2	1		2	6	1	11		1	0	0	0	0	0	0	0	0	0	0	0	0	0	0	0	0	0	0	0	0	0	0	0	0	0	0	0			0	4			1
1	1	1	1	1	28	2	2	3		3	1	1	10		1	0	0	0	0	0	0	0	0	0	0	0	0	0	0	0	0	0	0	0	0	0	0	0	0	0	0	0			0	4			1
1	1	1	1	1	26	1	1	1		3	5	1	16		1	0	0	0	0	0	0	0	0	0	0	0	0	0	0	0	0	0	0	0	0	0	0	0	0	0	0	0			0	4			2
1	1	1	1	1	19	1	1	1		3	6	3	3		1	0	0	0	0	0	0	0	0	0	0	0	0	0	0	0	0	0	0	0	0	0	0	0	0	0	0	0			0	4			2
1	1	1	1	1	28	1	1	2		3	1	1	16		0	0	0	0	0	0	0	0	0	0	0	0	0	0	0	1	0	1	0	0	0	0	0	0	0	0	0	0			0	4			2
1	1	1	1	1	31	1	1	1		3	1	1	15		1	0	0	0	0	0	0	0	0	0	0	0	0	0	0	0	0	0	0	0	0	0	0	0	0	0	0	0			0	4			2
1	1	1	1	1	19	1	1	2		2	6	1	15		0	0	0	1	0	0	0	0	0	0	0	0	0	0	0	0	0	1	0	0	0	0	0	0	0	0	0	0			0	4			1
1	1	1	1	1	18	1	1	2		2	6	1	7		0	0	0	0	0	0	1	0	0	0	0	0	0	0	0	0	0	1	0	0	0	0	0	0	0	0	0	0			0	4			1
1	1	1	1	1	24	1	1	1		3	6	3	23		0	0	0	0	0	0	1	0	0	0	0	0	0	0	0	0	0	0	0	0	0	0	0	0	0	0	0	0			0	4			1
1	1	1	1	1	18	1	1	1		2	6	3	31		0	0	1	0	0	0	1	0	0	0	0	0	0	0	0	0	0	0	0	0	0	0	0	0	0	0	0	0			0	4			2
1	1	1	1	1	14	2	2	3		0	3	3	3		0	1	0	0	0	0	0	0	0	0	0	0	0	0	0	0	0	0	0	0	0	0	0	0	0	0	0	0			0	4			1
1	1	1	1	1	18	2	2	3		3	6	3	31		0	1	0	0	0	0	1	0	0	0	0	0	0	0	0	0	0	0	0	0	0	0	0	0	0	0	0	0			0	4			1
1	1	1	1	1	36	1	1	2		3	1	1	9		1	0	0	0	0	0	0	0	0	0	0	0	0	0	0	0	0	0	0	0	0	0	0	0	0	0	0	0			0	4			2
1	1	1	1	1	39	1	1	1		3	1	2	15		1	0	0	0	0	0	0	0	0	0	0	0	0	0	0	0	0	0	0	0	0	0	0	0	0	0	0	0			0	4			1
1	1	1	1	1	37	1	1	1		3	6	1	9		0	0	0	0	0	0	0	0	0	0	0	0	0	0	0	0	0	0	0	0	0	0	0	0	1	0	0	0			0	4			1
1	1	1	1	1	18	2	2	4		2	6	1	20		1	0	0	0	0	0	0	0	0	0	0	0	0	0	0	0	0	0	0	0	0	0	0	0	0	0	0	0			0	4			1
1	1	1	1	1	21	2	2	3		2	6	1	7		0	1	0	0	0	0	0	0	0	0	0	0	0	0	0	0	0	1	0	0	0	0	0	0	0	0	0	0			0	4			1
1	1	1	1	1	19	1	1	2		2	5	1	16		0	1	1	0	0	0	1	1	0	0	0	0	0	0	0	0	0	1	1	0	1	0	0	0	0	0	0	0			0	4			1
1	1	1	1	1	30	1	1	4		2	5	2	16		0	1	0	0	0	0	1	0	0	0	0	0	0	0	0	0	0	1	1	0	0	0	0	0	0	0	0	0			0	4			1
1	1	1	1	1	29	2	2	1		3	1	1	7		0	0	0	0	0	0	1	0	0	0	0	0	0	0	0	0	0	0	0	0	0	0	0	0	0	0	0	0			0	4			3
1	1	1	1	1	19	2	2	3		2	6	1	7		0	1	0	0	0	0	1	0	0	0	0	0	0	0	0	0	0	1	0	0	0	0	0	0	0	0	0	0			0	4			1
1	1	1	1	1	19	1	1	2		3	6	3	27		0	0	0	0	0	0	1	0	0	0	0	0	0	0	0	0	0	0	0	0	0	0	0	0	0	0	0	0			0	4			1
1	1	1	1	1	17	1	2	2		2	6	1	7		0	0	0	0	0	0	0	0	0	0	0	0	0	0	0	0	0	1	0	0	0	0	0	0	0	0	0	0			0	4			1
1	1	1	1	1	23	2	6	4		3	1	1	7		0	0	0	1	0	0	0	0	0	0	0	0	0	0	0	0	0	0	0	0	0	0	1	0	1	0	0	0			0	4			1
1	1	1	1	1	20	2	2	1		3	6	3	7		0	1	0	0	0	0	1	0	0	0	0	0	0	0	0	0	0	0	0	0	0	0	0	0	0	0	0	0			0	4			1
1	1	1	1	1	22	2	5	3		2	6	1	7		1	0	0	0	0	0	0	0	0	0	0	0	0	0	0	0	0	0	0	0	0	0	0	0	0	0	0	0			0	4			1
1	1	1	1	1	19	1	1	1		3	6	3	27		0	1	0	0	0	0	1	0	0	0	0	0	0	0	0	0	0	0	0	0	0	0	0	0	0	0	0	0			0	4			1
1	1	1	1	1	26	1	1	2		3	1	1	7		1	0	0	0	0	0	0	0	0	0	0	0	0	0	0	0	0	0	0	0	0	0	0	0	0	0	0	0			0	4			1
1	1	1	1	1	22	2	2	3		1	6	1	7		1	0	0	0	0	0	0	0	0	0	0	0	0	0	0	0	0	0	0	0	0	0	0	0	0	0	0	0			0	4			1
1	1	1	1	1	19	2	2	1		3	6	4	3		0	1	0	0	0	0	0	0	0	0	0	0	0	0	0	0	0	0	0	0	0	0	0	0	0	0	0	0			0	4			1
1	1	1	1	1	18	2	2	4		3	6	3	31		0	0	0	1	0	0	0	0	0	0	0	0	0	0	0	0	0	0	0	0	0	0	0	0	0	0	0	0			0	4			1
1	1	1	1	1	20	2	2	1		3	5	1	7		0	1	0	0	1	0	0	0	0	0	0	0	0	0	0	0	0	1	0	0	0	0	0	0	0	0	0	0			0	4			0
1	1	1	1	1	14	1	1	2		2	6	1	3		0	1	0	0	0	0	0	0	0	0	0	0	0	0	0	0	0	0	0	0	0	0	0	0	0	0	0	0			0	4			2
1	1	1	1	1	16	1	1	1		2	6	1	1		1	0	0	0	0	0	0	0	0	0	0	0	0	0	0	0	0	0	0	0	0	0	0	0	0	0	0	0			0	4			0
1	1	1	1	1	18	1	1	1		2	6	1	11		1	0	0	0	0	0	0	0	0	0	0	0	0	0	0	0	0	0	0	0	0	0	0	0	0	0	0	0			0	4			1
1	1	1	1	1	18	1	1	1		2	6	3	31		0	1	0	0	0	0	0	0	0	0	0	0	0	0	0	0	0	0	0	0	0	0	0	0	0	0	0	0			0	4			1
1	1	1	1	1	24	1	3	3		3	8	3	31		0	1	0	0	0	0	1	0	0	0	0	0	0	0	0	0	0	0	0	0	0	0	0	0	0	0	0	0			0	4			1
1	1	1	1	1	20	1	3	2		2	5	1	16		0	0	0	0	0	0	1	0	0	0	0	0	0	0	0	0	0	0	0	0	0	0	0	0	0	0	0	0			0	4			1
1	1	1	1	1	26	1	1	2		2	5	1	16		0	0	1	1	0	0	0	0	0	0	0	0	0	0	0	0	0	0	1	0	1	0	0	0	0	0	0	1			0	4			0
1	1	1	1	1	14	1	1	1		2	6	1	16		1	0	0	0	0	0	0	0	0	0	0	0	0	0	0	0	0	0	0	0	0	0	0	0	0	0	0	0			0	4			1
1	1	1	1	1	18	1	1	4		2	6	3	25		0	0	0	1	0	0	0	0	0	0	0	0	0	0	0	0	0	0	0	0	0	0	0	0	0	0	0	0			0	4			1
1	1	1	1	1	27	2	2	4		3	5	2	7		0	0	0	1	0	0	0	0	0	0	0	0	0	0	0	0	0	0	0	0	0	0	0	0	0	0	0	0			0	4			2
1	1	1	1	1	24	1	1	1		3	5	1	17		0	1	0	0	0	0	1	0	0	0	0	0	0	0	0	0	0	1	0	0	0	0	0	0	0	0	0	0			0	4			1
1	1	1	1	1	22	2	2	3		3	5	4	31		0	1	0	0	0	0	1	0	0	0	0	0	0	0	0	0	0	0	0	0	0	0	0	0	0	0	0	0			0	4			1
1	1	1	1	1	14	2	2	1		2	6	1	16		0	0	0	0	0	0	0	0	0	0	0	0	0	0	0	0	0	1	1	0	0	0	0	0	0	0	0	0			1	4			1
1	1	1	1	1	20	2	2	3		2	6	1	7		0	1	0	0	0	0	0	0	0	0	0	0	0	0	0	0	0	1	0	0	0	0	0	0	0	0	0	0			0	4			1
1	1	1	1	1	23	2	2	3		3	6	3	31		0	1	0	0	0	0	1	0	0	0	0	0	0	0	0	0	0	0	0	0	0	0	0	0	0	0	0	0			0	4			1
1	1	1	1	1	25	2	2	4		3	8	1	7		1	0	0	0	0	0	0	0	0	0	0	0	0	0	0	0	0	0	0	0	0	0	0	0	0	0	0	0			0	4			2
1	1	1	1	1	27	1	1	4		3	1	3	7		1	0	0	0	0	0	0	0	0	0	0	0	0	0	0	0	0	0	0	0	0	0	0	0	0	0	0	0			0	4			2
1	1	1	1	1	16	2	2	3		2	6	3	3		0	1	0	0	0	0	0	0	0	0	0	0	0	0	0	0	0	0	0	0	0	0	0	0	0	0	0	0			0	4			1
1	1	1	1	1	15	2	2	4		2	6	3	31		0	0	0	1	0	0	1	0	0	0	0	0	0	0	0	0	0	0	0	0	0	0	0	0	0	0	0	0			0	4			2
1	1	1	1	1	22	1	1	2		2	6	3	16		1	0	0	0	0	0	0	0	0	0	0	0	0	0	0	0	0	0	0	0	0	0	0	0	0	0	0	0			0	4			1
1	1	1	1	1	20	1	3	2		2	6	1	16		0	1	1	0	0	0	1	0	0	0	0	0	0	0	0	0	0	0	0	0	0	0	0	0	0	0	0	0			0	4			1
1	1	1	1	1	17	1	1	1		2	6	3	31		0	1	0	0	0	0	1	0	0	0	0	0	0	0	0	0	0	0	0	0	0	0	0	0	0	0	0	0			0	4			1
1	1	1	1	1	31	2	2	3		3	8	1	27		1	0	0	0	0	0	0	0	0	0	0	0	0	0	0	0	0	0	0	0	0	0	0	0	0	0	0	0			0	4			1
1	1	1	1	1	19	2	2	1		3	7	3	31		0	0	0	1	0	0	1	0	0	0	0	0	0	0	0	0	0	0	0	0	0	0	0	0	0	0	0	0			0	4			1
1	1	1	1	1	27	2	2	3		3	1	2	31		0	1	0	0	0	0	0	0	0	0	0	0	0	0	0	0	0	0	0	0	0	0	0	0	0	0	0	0			0	4			1
1	1	1	1	1	20	2	2	3		3	6	3	31		0	1	0	1	0	0	1	0	0	0	0	0	0	0	0	0	0	0	0	0	0	0	0	0	0	0	0	0			0	4			1
1	1	1	1	1	18	1	1	2		2	6	1	7		0	0	0	0	0	0	0	0	0	0	0	0	0	0	0	0	0	1	0	0	0	0	0	0	0	0	0	0			0	4			1
1	1	1	1	1	16	2	2	1		2	6	1	7		0	0	0	0	0	0	0	1	0	0	0	0	0	0	0	0	0	0	0	0	0	0	0	0	1	0	0	0			0	4			2
1	1	1	1	1	17	1	1	2		2	6	1	7		0	0	0	0	0	0	0	0	0	0	0	0	0	0	0	0	0	0	1	0	0	0	0	0	0	0	0	0			0	4			2
1	1	1	1	1	22	1	1	2		3	5	3	23		0	1	0	1	0	0	0	0	0	0	0	0	0	0	0	0	0	0	0	0	0	0	0	0	0	0	0	0			0	4			1
1	1	1	1	1	34	1	1	1		3	5	1	13		0	0	0	0	0	0	0	0	0	0	0	0	0	0	0	0	0	0	0	0	0	0	0	0	1	0	0	0			0	4			2
1	1	1	1	1	16	1	1	1		2	6	1	16		0	0	0	0	0	0	0	1	0	0	0	0	0	0	0	0	0	0	0	0	0	0	0	0	0	0	0	0			0	4			1
1	1	1	1	1	22	1	1	1		3	8	3	31		0	0	1	0	0	0	1	0	0	0	0	0	0	0	0	0	0	0	0	0	0	0	0	0	0	0	0	0			0	4			1
1	1	1	1	1	16	1	1	1		2	6	1	31		0	1	0	0	0	0	0	0	0	0	0	0	0	0	0	0	0	0	0	0	0	0	0	0	0	0	0	0			0	4			2
1	1	1	1	1	28	2	2	4		3	5	2	23		0	0	0	0	0	0	0	0	1	0	0	0	0	0	0	0	0	0	0	0	0	0	0	0	0	0	0	0			0	4			1
1	1	1	1	1	19	2	2	3		2	7	1	16		0	0	0	0	0	0	0	0	0	0	0	0	0	0	0	1	0	0	0	0	0	0	0	0	1	0	0	0			1	4			2
1	1	1	1	1	27	1	1	2		2	5	1	16		0	0	1	0	0	0	0	0	0	0	0	0	0	0	0	0	0	0	0	0	0	0	0	0	0	0	0	0			0	4			1
1	1	1	1	1	21	1	1	2		2	2	3	16		0	1	0	1	0	0	1	0	0	0	0	0	0	0	0	0	0	0	0	0	0	0	0	0	0	0	0	0			0	4			1
1	1	1	1	1	25	2	2	4		3	5	3	31		0	1	0	0	0	0	1	0	0	0	0	0	0	0	0	0	0	0	0	0	0	0	0	0	0	0	0	0			0	4			1
1	1	1	1	1	31	2	2	3		3	5	1	6		1	0	0	0	0	0	0	0	0	0	0	0	0	0	0	0	0	0	0	0	0	0	0	0	0	0	0	0			0	4			2
1	1	1	1	1	17	2	2	1		2	6	1	3		0	1	0	0	0	0	1	0	0	0	0	0	0	0	0	0	0	0	0	0	0	0	0	0	0	0	0	0			0	4			1
1	1	1	1	1	17	1	1	1		2	6	3	3		0	1	0	0	0	0	1	0	0	0	0	0	0	0	0	0	0	0	0	0	0	0	0	0	0	0	0	0			0	4			1
1	1	1	1	1	24	1	1	2		3	5	3	27		0	1	0	0	0	0	0	0	0	0	0	0	0	0	0	0	0	0	0	0	0	0	0	0	0	0	0	0			0	4			0
1	1	1	1	1	38	1	1	4		2	8	1	4		1	0	0	0	0	0	0	0	0	0	0	0	0	0	0	0	0	0	0	0	0	0	0	0	0	0	0	0			0	4			3
1	1	1	1	1	26	1	1	1		3	5	1	7		1	0	0	0	0	0	0	0	0	0	0	0	0	0	0	0	0	0	0	0	0	0	0	0	0	0	0	0			0	4			3
1	1	1	1	1	27	1	1	1		3	8	1	15		0	1	0	0	0	0	1	0	0	0	0	0	0	0	0	0	0	0	0	0	0	0	0	0	0	0	0	0			0	4			3
1	1	1	1	1	16	2	2	1		2	6	1	23		0	0	0	1	0	0	0	0	0	0	0	0	0	0	0	0	0	1	0	0	0	0	0	0	0	0	0	0			0	4			2
1	1	1	1	1	29	1	1	4		3	1	2	31		0	0	0	1	0	0	0	0	0	0	0	0	0	0	0	0	0	0	0	0	0	0	0	0	0	0	0	0			0	4			1
1	1	1	1	1	19	2	2	1		2	6	1	7		0	0	0	0	0	0	1	0	1	0	0	0	0	0	0	0	0	0	0	0	0	0	0	0	0	0	0	0			0	4			1
1	1	1	1	1	20	2	2	3		2	6	1	16		0	1	0	0	0	0	1	0	0	0	0	0	0	0	0	0	0	1	1	1	0	0	0	0	0	0	0	0			0	4			1
1	1	1	1	1	19	1	1	2		2	2	1	16		0	0	0	0	0	0	1	0	0	0	0	0	0	0	0	0	0	1	0	0	1	0	0	0	0	0	0	0			1	4			2
1	1	1	1	1	29	1	1	2		3	1	1	16		0	1	0	0	0	0	1	0	0	0	0	0	0	0	0	0	0	1	1	0	1	0	0	0	0	0	0	0			0	4			1
1	1	1	1	1	19	1	1	2		2	5	1	16		0	1	0	0	0	0	0	0	0	1	0	0	0	0	0	0	0	1	1	0	0	0	0	0	0	0	0	0			1	4			1
1	1	1	1	1	38	2	2	1		3	5	2	14		0	0	0	0	0	0	0	0	0	0	0	0	0	0	0	0	0	0	0	0	0	0	0	0	1	0	0	0			0	4			1
1	1	1	1	1	22	2	2	1		3	6	1	7		1	0	0	0	0	0	0	0	0	0	0	0	0	0	0	0	0	0	0	0	0	0	0	0	0	0	0	0			0	4			2
1	1	1	1	1	22	2	2	1		3	5	1	3		0	1	0	0	0	0	1	0	0	0	0	0	0	0	0	0	0	0	0	0	0	0	0	0	0	0	0	0			0	4			2
1	1	1	1	1	26	1	1	1		3	5	4	31		0	1	0	0	0	0	1	0	0	0	0	0	0	0	0	0	0	0	0	0	0	0	0	0	0	0	0	0			0	4			2
1	1	1	1	1	29	2	2	1		3	8	2	7		1	0	0	0	0	0	0	0	0	0	0	0	0	0	0	0	0	0	0	0	0	0	0	0	0	0	0	0			0	4			0
1	1	1	1	1	17	2	2	1		2	8	1	11		1	0	0	0	0	0	0	0	0	0	0	0	0	0	0	1	0	0	0	0	0	0	0	0	0	0	0	0			0	4			2
1	1	1	1	1	20	1	1	2		3	2	1	7		0	0	0	0	0	0	0	0	0	0	0	0	0	0	0	0	0	0	0	0	0	0	0	0	1	0	0	0			0	4			2
1	1	1	1	1	22	1	1	4		3	8	1	7		0	1	0	0	0	0	1	0	0	0	0	0	0	0	0	0	0	0	0	0	0	0	0	0	0	0	0	0			0	4			1
1	1	1	1	1	25	1	1	4		2	8	2	7		0	0	0	0	0	0	0	0	0	0	0	0	0	0	0	0	0	0	0	0	0	0	0	0	0	1	0	0			0	4			3
1	1	1	1	1	23	2	2	3		3	5	3	27		0	0	0	0	0	0	1	0	0	0	0	0	0	0	0	0	0	0	0	0	0	0	0	0	0	0	0	0			0	4			2
1	1	1	1	1	26	2	2	1		3	5	3	23		0	0	0	0	0	0	1	0	0	0	0	0	0	0	0	0	0	0	0	0	0	0	0	0	0	0	0	0			0	4			2
1	1	1	1	1	23	2	2	1		3	6	1	7		1	0	0	0	0	0	0	0	0	0	0	0	0	0	0	0	0	0	0	0	0	0	0	0	0	0	0	0			0	4			2
1	1	1	1	1	22	2	4	2		3	6	4	31		0	0	0	0	0	0	1	0	0	0	0	0	0	0	0	0	0	0	0	0	0	0	0	0	0	0	0	0			0	4			2
1	1	1	1	1	24	2	2	1		3	1	1	7		0	0	0	0	0	0	1	0	0	0	0	0	0	0	0	0	0	0	0	0	0	0	0	0	0	0	0	0			0	4			3
1	1	1	1	1	20	2	2	1		3	5	3	3		0	0	0	1	0	0	1	0	0	0	0	0	0	0	0	0	0	0	0	0	0	0	0	0	0	0	0	0			0	4			1
1	1	1	1	1	16	1	2	2		3	7	1	7		0	0	0	0	0	0	1	0	0	0	0	0	0	0	0	0	0	0	0	0	0	0	0	0	0	0	0	0			0	4			3
1	1	1	1	1	21	1	3	2		2	5	1	16		0	0	0	0	0	0	1	1	0	0	0	0	0	0	0	0	0	0	0	0	0	0	0	0	0	0	0	0			0	4			1
1	1	1	1	1	24	1	1	1		3	6	1	31		0	1	0	0	0	0	1	0	0	0	1	0	0	0	0	0	0	0	0	0	0	0	0	0	0	0	0	0	Constant cough		0	4			3
1	1	1	1	1	21	2	2	1		3	6	1	7		1	0	0	0	0	0	0	0	0	0	0	0	0	0	0	0	0	0	0	0	0	0	0	0	0	0	0	0			0	4			2
1	1	1	1	1	20	2	2	1		3	6	1	7		1	0	0	0	0	0	0	0	0	0	0	0	0	0	0	0	0	0	0	0	0	0	0	0	0	0	0	0			0	4			1
1	1	1	1	1	19	2	2	3		3	6	1	6		1	0	0	0	0	0	0	0	0	0	0	0	0	0	0	0	0	0	0	0	0	0	0	0	0	0	0	0			0	4			0
1	1	1	1	1	16	2	1	1		3	6	1	16		1	0	0	0	0	0	0	0	0	0	0	0	0	0	0	0	0	0	0	0	0	0	0	0	0	0	0	0			1	4			0
1	1	1	1	1	16	2	2	1		2	6	1	25		1	0	0	0	0	0	0	0	0	0	0	0	0	0	0	0	0	0	0	0	0	0	0	0	0	0	0	0			0	4			0
1	1	1	1	1	19	2	2	1		3	5	1	7		1	0	0	0	0	0	0	0	0	0	0	0	0	0	0	0	0	0	0	0	0	0	0	0	0	0	0	0			0	4			0
1	1	1	1	1	18	1	1	1		3	6	1	25		1	0	0	0	0	0	0	0	0	0	0	0	0	0	0	0	0	0	0	0	0	0	0	0	0	0	0	0			0	4			0
1	1	1	1	1	35	1	1	1		3	5	1	7		1	0	0	0	0	0	0	0	0	0	0	0	0	0	0	0	0	0	0	0	0	0	0	0	0	0	0	0			0	4			0
1	1	1	1	1	18	1	1	1		3	6	1	14		1	0	0	0	0	0	0	0	0	0	0	0	0	0	0	0	0	0	0	0	0	0	0	0	0	0	0	0			0	4			0
1	1	1	1	1	18	1	1	1		3	6	1	14		1	0	0	0	0	0	0	0	0	0	0	0	0	0	0	0	0	0	0	0	0	0	0	0	0	0	0	0			0	4			0
1	1	1	1	1	36	1	1	1		2	8	1	16		0	1	0	0	0	0	0	0	0	0	0	0	0	0	0	0	0	0	0	0	0	0	0	0	0	0	0	0			1	1			0
1	1	1	1	1	18	1	1	1		3	6	1	25		1	0	0	0	0	0	0	0	0	0	0	0	0	0	0	0	0	0	0	0	0	0	0	0	0	0	0	0			0	4			0
1	1	1	1	1	20	1	1	1		2	6	1	11		1	0	0	0	0	0	0	0	0	0	0	0	0	0	0	0	0	0	0	0	0	0	0	0	0	0	0	0			0	4			0
1	1	1	1	1	17	1	1	1		2	6	1	1		1	0	0	0	0	0	0	0	0	0	0	0	0	0	0	0	0	0	0	0	0	0	0	0	0	0	0	0			0	4			0
1	1	1	1	1	17	2	2	1		0	2	1	14		1	0	0	0	0	0	0	0	0	0	0	0	0	0	0	0	0	0	0	0	0	0	0	0	0	0	0	0			0	4			0
1	1	1	1	1	22	2	2	1		3	6	1	7		1	0	0	0	0	0	0	0	0	0	0	0	0	0	0	0	0	0	0	0	0	0	0	0	0	0	0	0			0	4			0
1	1	1	1	1	18	2	2	1		3	6	1	7		1	0	0	0	0	0	0	0	0	0	0	0	0	0	0	0	0	0	0	0	0	0	0	0	0	0	0	0			0	4			0
1	1	1	1	1	23	2	2	1		3	4	1	7		1	0	0	0	0	0	0	0	0	0	0	0	0	0	0	0	0	0	0	0	0	0	0	0	0	0	0	0			0	4			0
1	1	1	1	1	24	2	2	1		3	2	1	7		0	0	0	0	0	0	0	0	0	0	0	0	0	0	0	0	0	1	0	0	0	0	0	0	0	0	0	0			0	4			0
1	1	1	1	1	18	1	1	2		3	1	1	7		1	0	0	0	0	0	0	0	0	0	0	0	0	0	0	0	0	0	0	0	0	0	0	0	0	0	0	0			0	4			0
1	1	1	1	1	18	1	1	1		3	2	1	7		1	0	0	0	0	0	0	0	0	0	0	0	0	0	0	0	0	0	0	0	0	0	0	0	0	0	0	0			0	4			0
1	1	1	1	1	18	1	1	1		3	6	1	7		1	0	0	0	0	0	0	0	0	0	0	0	0	0	0	0	0	0	0	0	0	0	0	0	0	0	0	0			0	4			0
1	1	1	1	1	31	1	1	2		3	3	1	16		0	0	0	0	0	0	0	0	0	0	0	0	0	0	0	0	0	1	0	0	0	0	0	0	0	0	0	0			1	1			0
1	1	1	1	1	18	1	1	2		2	6	1	16		0	0	0	0	0	0	0	0	0	0	0	0	0	0	0	0	0	1	0	0	0	0	0	0	0	0	0	0			1	2			0
1	1	1	1	1	18	1	1	2		3	6	1	25		1	0	0	0	0	0	0	0	0	0	0	0	0	0	0	0	0	0	0	0	0	0	0	0	0	0	0	0			0	4			0
1	1	1	1	1	18	1	1	1		3	6	1	7		1	0	0	0	0	0	0	0	0	0	0	0	0	0	0	0	0	0	0	0	0	0	0	0	0	0	0	0			0	4			0
1	1	1	1	1	18	1	1	1		3	6	1	7		1	0	0	0	0	0	0	0	0	0	0	0	0	0	0	0	0	0	0	0	0	0	0	0	0	0	0	0			0	4			0
1	1	1	1	1	18	1	1	1		3	6	1	7		1	0	0	0	0	0	0	0	0	0	0	0	0	0	0	0	0	0	0	0	0	0	0	0	0	0	0	0			0	4			0
1	1	1	1	1	18	1	1	1		3	6	1	7		1	0	0	0	0	0	0	0	0	0	0	0	0	0	0	0	0	0	0	0	0	0	0	0	0	0	0	0			0	4			0
1	1	1	1	1	18	1	1	1		2	6	1	7		1	0	0	0	0	0	0	0	0	0	0	0	0	0	0	0	0	0	0	0	0	0	0	0	0	0	0	0			0	4			0
1	1	1	1	1	18	1	1	1		3	6	1	7		1	0	0	0	0	0	0	0	0	0	0	0	0	0	0	0	0	0	0	0	0	0	0	0	0	0	0	0			0	4			0
1	1	1	1	1	18	1	1	1		3	6	1	7		1	0	0	0	0	0	0	0	0	0	0	0	0	0	0	0	0	0	0	0	0	0	0	0	0	0	0	0			0	4			0
1	1	1	1	1	18	1	1	1		3	6	1	7		1	0	0	0	0	0	0	0	0	0	0	0	0	0	0	0	0	0	0	0	0	0	0	0	0	0	0	0			0	4			0
1	1	1	1	1	18	1	1	1		3	6	1	7		1	0	0	0	0	0	0	0	0	0	0	0	0	0	0	0	0	0	0	0	0	0	0	0	0	0	0	0			0	4			0
1	1	1	1	1	18	1	1	1		3	6	1	7		1	0	0	0	0	0	0	0	0	0	0	0	0	0	0	0	0	0	0	0	0	0	0	0	0	0	0	0			0	4			0
1	1	1	1	1	18	1	1	1		3	6	1	7		1	0	0	0	0	0	0	0	0	0	0	0	0	0	0	0	0	0	0	0	0	0	0	0	0	0	0	0			0	4			0
1	1	1	1	1	18	1	1	1		3	6	1	7		1	0	0	0	0	0	0	0	0	0	0	0	0	0	0	0	0	0	0	0	0	0	0	0	0	0	0	0			0	4			0
1	1	1	1	1	18	1	1	1		3	6	1	7		1	0	0	0	0	0	0	0	0	0	0	0	0	0	0	0	0	0	0	0	0	0	0	0	0	0	0	0			0	4			0
1	1	1	1	1	18	1	1	1		3	6	1	7		1	0	0	0	0	0	0	0	0	0	0	0	0	0	0	0	0	0	0	0	0	0	0	0	0	0	0	0			0	4			0
1	1	1	1	1	18	1	1	1		3	6	1	7		1	0	0	0	0	0	0	0	0	0	0	0	0	0	0	0	0	0	0	0	0	0	0	0	0	0	0	0			0	4			0
1	1	1	1	1	18	1	1	1		3	6	1	7		1	0	0	0	0	0	0	0	0	0	0	0	0	0	0	0	0	0	0	0	0	0	0	0	0	0	0	0			0	4			0
1	1	1	1	1	25	1	1	4		2	6	1	16		1	0	0	0	0	0	0	0	0	0	0	0	0	0	0	0	0	0	0	0	0	0	0	0	0	0	0	0			0	1			0
1	1	1	1	1	25	2	2	1		3	5	1	19		1	0	0	0	0	0	0	0	0	0	0	0	0	0	0	0	0	0	0	0	0	0	0	0	0	0	0	0			0	4			0
1	1	1	1	1	19	2	2	2		1	2	3	7		0	0	1	0	0	0	0	0	0	0	0	0	0	0	1	0	0	0	0	0	0	0	0	0	0	0	0	0			0	3			0
1	1	1	1	1	18	1	1	1		3	6	1	7		1	0	0	0	0	0	0	0	0	0	0	0	0	0	0	0	0	0	0	0	0	0	0	0	0	0	0	0			0	4			0
1	1	1	1	1	21	2	2	1		3	6	1	7		1	0	0	0	0	0	0	0	0	0	0	0	0	0	0	0	0	0	0	0	0	0	0	0	0	0	0	0			0	4			0
1	1	1	1	1	25	2	2	1		3	6	1	7		1	0	0	0	0	0	0	0	0	0	0	0	0	0	0	0	0	0	0	0	0	0	0	0	0	0	0	0			0	4			0
1	1	1	1	1	26	2	2	1		3	6	1	7		1	0	0	0	0	0	0	0	0	0	0	0	0	0	0	0	0	0	0	0	0	0	0	0	0	0	0	0			0	4			0
1	1	1	1	1	23	2	2	1		3	6	1	7		1	0	0	0	0	0	0	0	0	0	0	0	0	0	0	0	0	0	0	0	0	0	0	0	0	0	0	0			0	4			0
1	1	1	1	1	23	2	2	1		3	6	1	7		1	0	0	0	0	0	0	0	0	0	0	0	0	0	0	0	0	0	0	0	0	0	0	0	0	0	0	0			0	4			0
1	1	1	1	1	18	1	1	1		0	6	1	7		1	0	0	0	0	0	0	0	0	0	0	0	0	0	0	0	0	0	0	0	0	0	0	0	0	0	0	0			0	4			0
1	1	1	1	1	18	1	1	1		3	6	1	7		1	0	0	0	0	0	0	0	0	0	0	0	0	0	0	0	0	0	0	0	0	0	0	0	0	0	0	0			0	4			0
1	1	1	1	1	18	1	1	1		3	6	1	7		1	0	0	0	0	0	0	0	0	0	0	0	0	0	0	0	0	0	0	0	0	0	0	0	0	0	0	0			0	4			0
1	1	1	1	1	18	1	1	1		3	6	1	7		1	0	0	0	0	0	0	0	0	0	0	0	0	0	0	0	0	0	0	0	0	0	0	0	0	0	0	0			0	4			0
1	1	1	1	1	18	2	2	1		3	6	1	7		1	0	0	0	0	0	0	0	0	0	0	0	0	0	0	0	0	0	0	0	0	0	0	0	0	0	0	0			0	4			0
1	1	1	1	1	18	2	2	1		2	6	1	25		1	0	0	0	0	0	0	0	0	0	0	0	0	0	0	0	0	0	0	0	0	0	0	0	0	0	0	0			0	4			0
1	1	1	1	1	18	1	1	1		3	6	1	7		1	0	0	0	0	0	0	0	0	0	0	0	0	0	0	0	0	0	0	0	0	0	0	0	0	0	0	0			0	4			0
1	1	1	1	1	17	1	1	1		2	6	1	1		1	0	0	0	0	0	0	0	0	0	0	0	0	0	0	0	0	0	0	0	0	0	0	0	0	0	0	0			0	4			0
1	1	1	1	1	16	1	1	2		2	6	1	7		1	0	0	0	0	0	0	0	0	0	0	0	0	0	0	0	0	0	0	0	0	0	0	0	0	0	0	0			0	4			0
1	1	1	1	1	21	2	2	1		3	6	1	7		1	0	0	0	0	0	0	0	0	0	0	0	0	0	0	0	0	0	0	0	0	0	0	0	0	0	0	0			0	4			0
1	1	1	1	1	22	2	2	1		3	6	1	7		1	0	0	0	0	0	0	0	0	0	0	0	0	0	0	0	0	0	0	0	0	0	0	0	0	0	0	0			0	4			0
1	1	1	1	1	16	2	2	1		3	6	1	25		1	0	0	0	0	0	0	0	0	0	0	0	0	0	0	0	0	0	0	0	0	0	0	0	0	0	0	0			0	4			0
1	1	1	1	1	20	2	2	1		3	6	1	7		1	0	0	0	0	0	0	0	0	0	0	0	0	0	0	0	0	0	0	0	0	0	0	0	0	0	0	0			0	4			0
1	1	1	1	1	18	1	1	2		3	6	1	25		1	0	0	0	0	0	0	0	0	0	0	0	0	0	0	0	0	0	0	0	0	0	0	0	0	0	0	0			0	4			0
1	1	1	1	1	18	1	1	1		2	6	1	7		1	0	0	0	0	0	0	0	0	0	0	0	0	0	0	0	0	0	0	0	0	0	0	0	0	0	0	0			0	4			0
1	1	1	1	1	18	1	1	1		3	6	1	7		1	0	0	0	0	0	0	0	0	0	0	0	0	0	0	0	0	0	0	0	0	0	0	0	0	0	0	0			0	4			0
1	1	1	1	1	18	1	1	1		3	6	1	25		1	0	0	0	0	0	0	0	0	0	0	0	0	0	0	0	0	0	0	0	0	0	0	0	0	0	0	0			0	4			0
1	1	1	1	1	16	1	1	1		2	6	1	25		1	0	0	0	0	0	0	0	0	0	0	0	0	0	0	0	0	0	0	0	0	0	0	0	0	0	0	0			0	4			0
1	1	1	1	1	24	2	2	1		3	6	1	7		1	0	0	0	0	0	0	0	0	0	0	0	0	0	0	0	0	0	0	0	0	0	0	0	0	0	0	0			0	4			0
1	1	1	1	1	17	2	2	1		2	6	1	25		1	0	0	0	0	0	0	0	0	0	0	0	0	0	0	0	0	0	0	0	0	0	0	0	0	0	0	0			0	4			0
1	1	1	1	1	16	2	2	1		3	2	1	25		1	0	0	0	0	0	0	0	0	0	0	0	0	0	0	0	0	0	0	0	0	0	0	0	0	0	0	0			0	4			0
1	1	1	1	1	18	1	1	1		3	6	1	7		1	0	0	0	0	0	0	0	0	0	0	0	0	0	0	0	0	0	0	0	0	0	0	0	0	0	0	0			0	4			0
1	1	1	1	1	18	1	1	2		0	2	1	7		1	0	0	0	0	0	0	0	0	0	0	0	0	0	0	0	0	0	0	0	0	0	0	0	0	0	0	0			0	1			0
1	1	1	1	1	18	1	1	1		3	6	1	7		1	0	0	0	0	0	0	0	0	0	0	0	0	0	0	0	0	0	0	0	0	0	0	0	0	0	0	0			0	4			0
1	1	1	1	1	18	1	1	1		2	6	1	7		1	0	0	0	0	0	0	0	0	0	0	0	0	0	0	0	0	0	0	0	0	0	0	0	0	0	0	0			0	4			0
1	1	1	1	1	21	2	2	1		3	6	1	7		1	0	0	0	0	0	0	0	0	0	0	0	0	0	0	0	0	0	0	0	0	0	0	0	0	0	0	0			0	4			0
1	1	1	1	1	18	2	2	1		2	6	1	25		1	0	0	0	0	0	0	0	0	0	0	0	0	0	0	0	0	0	0	0	0	0	0	0	0	0	0	0			0	4			0
1	1	1	1	1	23	2	2	1		3	6	1	26		1	0	0	0	0	0	0	0	0	0	0	0	0	0	0	0	0	0	0	0	0	0	0	0	0	0	0	0			0	4			0
1	1	1	1	1	17	2	2	1		2	6	1	25		1	0	0	0	0	0	0	0	0	0	0	0	0	0	0	0	0	0	0	0	0	0	0	0	0	0	0	0			0	4			0
1	1	1	1	1	18	1	1	1		3	6	1	7		1	0	0	0	0	0	0	0	0	0	0	0	0	0	0	0	0	0	0	0	0	0	0	0	0	0	0	0			0	4			0
1	1	1	1	1	17	1	1	1		2	6	1	25		1	0	0	0	0	0	0	0	0	0	0	0	0	0	0	0	0	0	0	0	0	0	0	0	0	0	0	0			0	4			0
1	1	1	1	1	18	1	1	1		3	6	1	14		1	0	0	0	0	0	0	0	0	0	0	0	0	0	0	0	0	0	0	0	0	0	0	0	0	0	0	0			0	4			0
1	1	1	1	1	17	1	1	1		0	9	1	25		1	0	0	0	0	0	0	0	0	0	0	0	0	0	0	0	0	0	0	0	0	0	0	0	0	0	0	0			0	4			0
1	1	1	1	1	18	1	1	2		3	6	1	7		1	0	0	0	0	0	0	0	0	0	0	0	0	0	0	0	0	0	0	0	0	0	0	0	0	0	0	0			0	4			0
1	1	1	1	1	18	1	1	1		3	6	1	25		1	0	0	0	0	0	0	0	0	0	0	0	0	0	0	0	0	0	0	0	0	0	0	0	0	0	0	0			0	4			0
1	1	1	1	1	16	2	2	3		2	6	1	1		1	0	0	0	0	0	0	0	0	0	0	0	0	0	0	0	0	0	0	0	0	0	0	0	0	0	0	0			0	4			0
1	1	1	1	1	17	2	2	1		2	6	1	25		1	0	0	0	0	0	0	0	0	0	0	0	0	0	0	0	0	0	0	0	0	0	0	0	0	0	0	0			0	4			0
1	1	1	1	1	16	2	2	1		2	6	1	25		1	0	0	0	0	0	0	0	0	0	0	0	0	0	0	0	0	0	0	0	0	0	0	0	0	0	0	0			0	4			0
1	1	1	1	1	17	2	2	1		2	6	1	25		1	0	0	0	0	0	0	0	0	0	0	0	0	0	0	0	0	0	0	0	0	0	0	0	0	0	0	0			0	4			0
1	1	1	1	1	17	2	2	1		2	6	1	25		1	0	0	0	0	0	0	0	0	0	0	0	0	0	0	0	0	1	0	0	0	0	0	0	0	0	0	0			1	2			0
1	1	1	1	1	18	1	1	1		2	2	1	16		0	0	1	0	0	0	0	0	0	0	0	0	0	0	0	0	0	0	0	0	0	0	0	0	0	0	0	0			0	1			0
1	1	1	1	1	18	1	1	1		3	6	1	14		1	0	0	0	0	0	0	0	0	0	0	0	0	0	0	0	0	0	0	0	0	0	0	0	0	0	0	0			0	4			0
1	1	1	1	1	18	1	1	1		3	6	1	14		1	0	0	0	0	0	0	0	0	0	0	0	0	0	0	0	0	0	0	0	0	0	0	0	0	0	0	0			0	4			0
1	1	1	1	1	16	1	1	1		2	6	1	1		1	0	0	0	0	0	0	0	0	0	0	0	0	0	0	0	0	0	0	0	0	0	0	0	0	0	0	0			0	4			0
1	1	1	1	1	18	1	1	1		3	6	1	25		1	0	0	0	0	0	0	0	0	0	0	0	0	0	0	0	0	0	0	0	0	0	0	0	0	0	0	0			0	4			0
1	1	1	1	1	18	1	1	1		3	6	1	25		1	0	0	0	0	0	0	0	0	0	0	0	0	0	0	0	0	0	0	0	0	0	0	0	0	0	0	0			0	4			0
1	1	1	1	1	17	1	1	1		2	6	1	25		1	0	0	0	0	0	0	0	0	0	0	0	0	0	0	0	0	0	0	0	0	0	0	0	0	0	0	0			0	4			0
1	1	1	1	1	18	1	1	1		2	6	1	25		1	0	0	0	0	0	0	0	0	0	0	0	0	0	0	0	0	0	0	0	0	0	0	0	0	0	0	0			0	4			0
1	1	1	1	1	22	2	2	1		3	6	1	7		1	0	0	0	0	0	0	0	0	0	0	0	0	0	0	0	0	0	0	0	0	0	0	0	0	0	0	0			0	4			0
1	1	1	1	1	18	2	2	3		2	6	1	25		1	0	0	0	0	0	0	0	0	0	0	0	0	0	0	0	0	0	0	0	0	0	0	0	0	0	0	0			0	4			0
1	1	1	1	1	17	2	2	1		2	6	1	25		1	0	0	0	0	0	0	0	0	0	0	0	0	0	0	0	0	0	0	0	0	0	0	0	0	0	0	0			0	4			0
1	1	1	1	1	16	2	2	1		2	6	1	25		1	0	0	0	0	0	0	0	0	0	0	0	0	0	0	0	0	0	0	0	0	0	0	0	0	0	0	0			0	4			0
1	1	1	1	1	17	1	1	1		2	6	1	25		1	0	0	0	0	0	0	0	0	0	0	0	0	0	0	0	0	0	0	0	0	0	0	0	0	0	0	0			0	4			0
1	1	1	1	1	29	1	1	1		3	2	1	16		1	0	0	0	0	0	0	0	0	0	0	0	0	0	0	0	0	0	0	0	0	0	0	0	0	0	0	0			0	1			0
1	1	1	1	1	18	1	1	2		3	6	1	25		1	0	0	0	0	0	0	0	0	0	0	0	0	0	0	0	0	0	0	0	0	0	0	0	0	0	0	0			0	4			0
1	1	1	1	1	18	1	1	1		2	6	1	25		1	0	0	0	0	0	0	0	0	0	0	0	0	0	0	0	0	0	0	0	0	0	0	0	0	0	0	0			0	4			0
1	1	1	1	1	16	1	1	1		2	6	1	25		0	0	0	0	0	0	0	0	0	0	0	0	0	0	0	0	0	1	0	0	0	0	0	0	0	0	0	0			0	4			0
1	1	1	1	1	18	1	1	2		3	6	1	25		1	0	0	0	0	0	0	0	0	0	0	0	0	0	0	0	0	0	0	0	0	0	0	0	0	0	0	0			0	4			0
1	1	1	1	1	18	1	1	1		3	6	1	25		1	0	0	0	0	0	0	0	0	0	0	0	0	0	0	0	0	0	0	0	0	0	0	0	0	0	0	0			0	4			0
1	1	1	1	1	18	1	1	1		3	6	1	25		1	0	0	0	0	0	0	0	0	0	0	0	0	0	0	0	0	0	0	0	0	0	0	0	0	0	0	0			0	4			0
1	1	1	1	1	18	1	1	1		3	6	1	25		1	0	0	0	0	0	0	0	0	0	0	0	0	0	0	0	0	0	0	0	0	0	0	0	0	0	0	0			0	4			0
1	1	1	1	1	18	1	1	1		2	6	1	1		1	0	0	0	0	0	0	0	0	0	0	0	0	0	0	0	0	0	0	0	0	0	0	0	0	0	0	0			0	4			0
1	1	1	1	1	17	1	1	1		2	6	1	1		1	0	0	0	0	0	0	0	0	0	0	0	0	0	0	0	0	0	0	0	0	0	0	0	0	0	0	0			0	4			0
1	1	1	1	1	17	1	1	2		2	6	1	7		1	0	0	0	0	0	0	0	0	0	0	0	0	0	0	0	0	0	0	0	0	0	0	0	0	0	0	0			0	4			0
1	1	1	1	1	32	2	2	3		3	2	1	2		0	0	0	0	0	0	0	0	0	0	0	0	0	0	0	0	0	0	0	0	1	0	0	0	0	0	0	0			0	4			0
1	1	1	1	1	17	2	2	1		3	6	1	25		1	0	0	0	0	0	0	0	0	0	0	0	0	0	0	0	0	0	0	0	0	0	0	0	0	0	0	0			0	4			0
1	1	1	1	1	17	2	3	1		2	6	1	25		1	0	0	0	0	0	0	0	0	0	0	0	0	0	0	0	0	0	0	0	0	0	0	0	0	0	0	0			0	4			0
1	1	1	1	1	18	2	2	1		3	6	1	25		1	0	0	0	0	0	0	0	0	0	0	0	0	0	0	0	0	0	0	0	0	0	0	0	0	0	0	0			0	4			0
1	1	1	1	1	20	2	2	3		3	6	1	8		0	0	0	0	0	0	0	0	0	0	0	0	0	0	0	0	0	1	0	0	0	0	0	0	0	0	0	0			0	4			0
1	1	1	1	1	16	2	2	3		2	6	1	25		1	0	0	0	0	0	0	0	0	0	0	0	0	0	0	0	0	0	0	0	0	0	0	0	0	0	0	0			0	4			0
1	1	1	1	1	25	2	2	4		3	2	1	16		0	0	0	0	0	0	0	0	0	0	0	0	0	1	0	0	0	0	0	0	0	0	0	0	0	0	0	0			0	4			0
1	1	1	1	1	20	1	1	1		3	6	1	16		1	0	0	0	0	0	0	0	0	0	0	0	0	0	0	0	0	0	0	0	0	0	0	0	0	0	0	0			0	4			0
1	1	1	1	1	18	1	1	1		3	6	1	25		1	0	0	0	0	0	0	0	0	0	0	0	0	0	0	0	0	0	0	0	0	0	0	0	0	0	0	0			0	4			0
1	1	1	1	1	16	1	1	1		2	6	1	14		1	0	0	0	0	0	0	0	0	0	0	0	0	0	0	0	0	0	0	0	0	0	0	0	0	0	0	0			0	4			0
1	1	1	1	1	18	1	1	2		3	6	1	25		1	0	0	0	0	0	0	0	0	0	0	0	0	0	0	0	0	0	0	0	0	0	0	0	0	0	0	0			0	4			0
1	1	1	1	1	18	1	1	1		3	4	1	25		1	0	0	0	0	0	0	0	0	0	0	0	0	0	0	0	0	0	0	0	0	0	0	0	0	0	0	0			0	4			0
1	1	1	1	1	18	1	1	1		3	6	1	25		1	0	0	0	0	0	0	0	0	0	0	0	0	0	0	0	0	0	0	0	0	0	0	0	0	0	0	0			0	4			0
1	1	1	1	1	18	1	1	1		3	6	1	25		1	0	0	0	0	0	0	0	0	0	0	0	0	0	0	0	0	0	0	0	0	0	0	0	0	0	0	0			0	4			0
1	1	1	1	1	14	1	1	1		1	6	1	16		1	0	0	0	0	0	0	0	0	0	0	0	0	0	0	0	0	0	0	0	0	0	0	0	0	0	0	0			0	4			0
1	1	1	1	1	18	1	1	1		3	6	1	25		1	0	0	0	0	0	0	0	0	0	0	0	0	0	0	0	0	0	0	0	0	0	0	0	0	0	0	0			0	4			0
1	1	1	1	1	17	1	1	1		2	6	1	1		1	0	0	0	0	0	0	0	0	0	0	0	0	0	0	0	0	0	0	0	0	0	0	0	0	0	0	0			0	4			0
1	1	1	1	1	17	1	1	1		2	6	1	14		1	0	0	0	0	0	0	0	0	0	0	0	0	0	0	0	0	0	0	0	0	0	0	0	0	0	0	0			0	4			0
1	1	1	1	1	18	1	1	2		0	8	1	7		1	0	0	0	0	0	0	0	0	0	0	0	0	0	0	0	0	0	0	0	0	0	0	0	0	0	0	0			0	4			0
1	1	1	1	1	17	1	1	1		3	6	1	25		1	0	0	0	0	0	0	0	0	0	0	0	0	0	0	0	0	0	0	0	0	0	0	0	0	0	0	0			0	4			0
1	1	1	1	1	18	1	1	1		2	6	1	25		1	0	0	0	0	0	0	0	0	0	0	0	0	0	0	0	0	0	0	0	0	0	0	0	0	0	0	0			1	3			0
1	1	1	1	1	22	2	2	1		3	6	1	7		1	0	0	0	0	0	0	0	0	0	0	0	0	0	0	0	0	0	0	0	0	0	0	0	0	0	0	0			0	4			0
1	1	1	1	1	21	2	2	1		3	6	1	7		1	0	0	0	0	0	0	0	0	0	0	0	0	0	0	0	0	0	0	0	0	0	0	0	0	0	0	0			0	4			0
1	1	1	1	1	26	2	2	3		3	2	3	7		0	1	0	0	0	0	1	0	0	0	0	0	0	0	0	0	0	0	0	0	0	0	0	0	0	0	0	0			0	4			0
1	1	1	1	1	17	2	2	1		2	4	1	25		1	0	0	0	0	0	0	0	0	0	0	0	0	0	0	0	0	0	0	0	0	0	0	0	0	0	0	0			0	4			0
1	1	1	1	1	17	2	2	1		2	6	1	7		1	0	0	0	0	0	0	0	0	0	0	0	0	0	0	0	0	0	0	0	0	0	0	0	0	0	0	0			0	4			0
1	1	1	1	1	23	2	2	1		3	5	1	26		1	0	0	0	0	0	0	0	0	0	0	0	0	0	0	0	0	0	0	0	0	0	0	0	0	0	0	0			0	4			0
1	1	1	1	1	16	2	2	3		2	6	1	5		1	0	0	0	0	0	0	0	0	0	0	0	0	0	0	0	0	0	0	0	0	0	0	0	0	0	0	0			1	3			0
1	1	1	1	1	16	2	2	1		2	6	1	25		1	0	0	0	0	0	0	0	0	0	0	0	0	0	0	0	0	0	0	0	0	0	0	0	0	0	0	0			0	4			0
1	1	1	1	1	20	2	2	1		3	2	1	6		0	0	0	0	0	0	0	0	0	0	0	0	0	0	0	0	0	0	0	0	1	0	0	0	0	0	0	0			0	4			0
1	1	1	1	1	21	2	2	1		2	5	3	11		1	0	0	0	0	0	0	0	0	0	0	0	0	0	0	0	0	0	0	0	0	0	0	0	0	0	0	0			0	4			0
1	1	1	1	1	16	2	2	1		2	6	1	25		1	0	0	0	0	0	0	0	0	0	0	0	0	0	0	0	0	0	0	0	0	0	0	0	0	0	0	0			0	4			0
1	1	1	1	1	18	2	2	1		2	6	1	8		1	0	0	0	0	0	0	0	0	0	0	0	0	0	0	0	0	0	0	0	0	0	0	0	0	0	0	0			0	4			0
1	1	1	1	1	33	2	2	3		3	1	2	15		0	0	0	0	0	0	0	0	1	0	0	0	0	0	0	0	0	0	0	0	0	0	0	0	0	0	0	0			0	4			0
1	1	1	1	1	18	2	2	3		3	6	1	14		1	0	0	0	0	0	0	0	0	0	0	0	0	0	0	0	0	0	0	0	0	0	0	0	0	0	0	0			0	4			0
1	1	1	1	1	26	2	2	1		3	1	2	7		1	0	0	0	0	0	0	0	0	0	0	0	0	0	0	0	0	0	0	0	0	0	0	0	0	0	0	0			0	4			0
1	1	1	1	1	16	1	1	1		2	6	1	25		1	0	0	0	0	0	0	0	0	0	0	0	0	0	0	0	0	0	0	0	0	0	0	0	0	0	0	0			0	4			0
1	1	1	1	1	17	1	1	1		2	6	1	1		1	0	0	0	0	0	0	0	0	0	0	0	0	0	0	0	0	0	0	0	0	0	0	0	0	0	0	0			0	4			0
1	1	1	1	1	14	1	1	1		2	6	1	7		1	0	0	0	0	0	0	0	0	0	0	0	0	0	0	0	0	0	0	0	0	0	0	0	0	0	0	0			0	4			0
1	1	1	1	1	23	1	1	2		3	6	1	6		1	0	0	0	0	0	0	0	0	0	0	0	0	0	0	0	0	0	0	0	0	0	0	0	0	0	0	0			0	4			0
1	1	1	1	1	27	1	1	1		3	2	1	5		0	0	0	0	0	0	0	0	1	0	0	0	0	0	0	0	0	0	0	0	0	0	0	0	0	0	0	0			0	4			0
1	1	1	1	1	18	1	1	1		3	6	1	25		1	0	0	0	0	0	0	0	0	0	0	0	0	0	0	0	0	0	0	0	0	0	0	0	0	0	0	0			0	4			0
1	1	1	1	1	23	1	1	1		3	5	1	11		0	0	0	0	0	0	1	0	0	0	0	0	0	0	0	0	0	0	0	0	0	0	0	0	0	0	0	0			0	4			0
1	1	1	1	1	13	1	1	1		1	6	1	23		1	0	0	0	0	0	0	0	0	0	0	0	0	0	0	0	0	0	0	0	0	0	0	0	0	0	0	0			0	4			0
1	1	1	1	1	18	1	1	1		3	6	1	25		1	0	0	0	0	0	0	0	0	0	0	0	0	0	0	0	0	0	0	0	0	0	0	0	0	0	0	0			0	4			0
1	1	1	1	1	18	1	1	1		1	8	1	16		1	0	0	0	0	0	0	0	0	0	0	0	0	0	0	0	0	0	0	0	0	0	0	0	0	0	0	0			1	4			0
1	1	1	1	1	19	1	1	1		2	6	1	8		1	0	0	0	0	0	0	0	0	0	0	0	0	0	0	0	0	0	0	0	0	0	0	0	0	0	0	0			1	4			0
1	1	1	1	1	19	1	1	1		2	6	1	6		0	0	1	0	0	0	0	0	0	0	0	0	0	1	0	0	0	0	0	0	0	0	0	0	0	0	0	0			0	4			0
1	1	1	1	1	16	1	1	1		2	6	1	14		0	0	0	0	0	0	0	0	0	0	0	0	0	0	0	0	0	1	0	0	0	0	0	0	0	0	0	0			0	4			0
1	1	1	1	1	18	1	1	1		3	6	1	7		1	0	0	0	0	0	0	0	0	0	0	0	0	0	0	0	0	0	0	0	0	0	0	0	0	0	0	0			0	4			0
1	1	1	1	1	18	1	1	1		2	6	1	25		1	0	0	0	0	0	0	0	0	0	0	0	0	0	0	0	0	0	0	0	0	0	0	0	0	0	0	0			0	4			0
1	1	1	1	1	18	1	1	1		2	6	1	6		1	0	0	0	0	0	0	0	0	0	0	0	0	0	0	0	0	0	0	0	0	0	0	0	0	0	0	0			0	4			0
1	1	1	1	1	18	1	1	1		3	6	1	25		1	0	0	0	0	0	0	0	0	0	0	0	0	0	0	0	0	0	0	0	0	0	0	0	0	0	0	0			0	4			0
1	1	1	1	1	17	1	1	1		2	6	1	25		1	0	0	0	0	0	0	0	0	0	0	0	0	0	0	0	0	0	0	0	0	0	0	0	0	0	0	0			0	4			0
1	1	1	1	1	17	1	1	1		2	6	1	14		1	0	0	0	0	0	0	0	0	0	0	0	0	0	0	0	0	0	0	0	0	0	0	0	0	0	0	0			0	4			0
1	1	1	1	1	15	1	1	2		2	6	1	7		0	1	0	0	0	0	1	0	0	0	0	0	0	0	0	0	0	0	0	0	0	0	0	0	0	0	0	0			0	4			0
1	1	1	1	1	18	1	1	1		3	6	1	25		1	0	0	0	0	0	0	0	0	0	0	0	0	0	0	0	0	0	0	0	0	0	0	0	0	0	0	0			0	4			0
1	1	1	1	1	21	1	1	1		2	2	1	16		1	0	0	0	0	0	0	0	0	0	0	0	0	0	0	0	0	0	0	0	0	0	0	0	0	0	0	0			0	4			0
1	1	1	1	1	20	1	1	1		2	6	1	16		1	0	0	0	0	0	0	0	0	0	0	0	0	0	0	0	0	0	0	0	0	0	0	0	0	0	0	0			1	2			0
1	1	1	1	1	20	2	2	3		3	6	1	3		0	0	0	0	0	0	1	0	0	0	0	0	0	0	0	0	0	0	0	0	0	0	0	0	0	0	0	0			0	4			0
1	1	1	1	1	16	2	2	1		2	6	1	25		1	0	0	0	0	0	0	0	0	0	0	0	0	0	0	0	0	0	0	0	0	0	0	0	0	0	0	0			0	4			0
1	1	1	1	1	17	2	2	1		2	6	1	25		1	0	0	0	0	0	0	0	0	0	0	0	0	0	0	0	0	0	0	0	0	0	0	0	0	0	0	0			1	4			0
1	1	1	1	1	17	2	2	1		3	6	1	5		1	0	0	0	0	0	0	0	0	0	0	0	0	0	0	0	0	0	0	0	0	0	0	0	0	0	0	0			0	4			0
1	1	1	1	1	19	2	2	1		2	6	1	8		1	0	0	0	0	0	0	0	0	0	0	0	0	0	0	0	0	0	0	0	0	0	0	0	0	0	0	0			0	4			0
1	1	1	1	1	19	2	2	4		2	6	1	4		0	0	0	0	0	0	0	0	0	0	0	0	0	0	0	0	0	0	0	0	1	0	0	0	0	0	0	0			0	4			0
1	1	1	1	1	17	2	2	3		2	6	1	25		1	0	0	0	0	0	0	0	0	0	0	0	0	0	0	0	0	0	0	0	0	0	0	0	0	0	0	0			0	4			0
1	1	1	1	1	17	2	2	4		2	6	1	11		1	0	0	0	0	0	0	0	0	0	0	0	0	0	0	0	0	0	0	0	0	0	0	0	0	0	0	0			0	4			0
1	1	1	1	1	15	2	2	1		2	6	1	29		1	0	0	0	0	0	0	0	0	0	0	0	0	0	0	0	0	0	0	0	0	0	0	0	0	0	0	0			0	4			0
1	1	1	1	1	17	2	2	1		2	6	1	13		1	0	0	0	0	0	0	0	0	0	0	0	0	0	0	0	0	0	0	0	0	0	0	0	0	0	0	0			0	4			0
1	1	1	1	1	18	1	1	1		3	6	1	25		1	0	0	0	0	0	0	0	0	0	0	0	0	0	0	0	0	0	0	0	0	0	0	0	0	0	0	0			0	4			0
1	1	1	1	1	37	1	1	4		3	1	2	2		0	0	0	0	0	0	0	0	0	0	0	0	0	0	1	1	0	1	0	0	0	0	0	0	1	0	0	0			0	4			0
1	1	1	1	1	23	1	1	2		3	2	1	6		0	1	0	0	0	0	0	0	0	0	0	0	0	0	0	0	0	0	0	0	0	0	0	0	0	0	0	0			0	4			0
1	1	1	1	1	18	1	1	1		3	6	1	25		1	0	0	0	0	0	0	0	0	0	0	0	0	0	0	0	0	0	0	0	0	0	0	0	0	0	0	0			0	4			0
1	1	1	1	1	18	1	1	1		3	6	1	7		1	0	0	0	0	0	0	0	0	0	0	0	0	0	0	0	0	0	0	0	0	0	0	0	0	0	0	0			0	4			0
1	1	1	1	1	18	1	1	1		3	6	1	7		1	0	0	0	0	0	0	0	0	0	0	0	0	0	0	0	0	0	0	0	0	0	0	0	0	0	0	0			0	4			0
1	1	1	1	1	21	1	1	1		3	6	1	16		1	0	0	0	0	0	0	0	0	0	0	0	0	0	0	0	0	0	0	0	0	0	0	0	0	0	0	0			0	4			0
1	1	1	1	1	18	1	1	1		3	6	1	25		1	0	0	0	0	0	0	0	0	0	0	0	0	0	0	0	0	0	0	0	0	0	0	0	0	0	0	0			0	4			0
1	1	1	1	1	18	1	1	1		3	6	1	25		1	0	0	0	0	0	0	0	0	0	0	0	0	0	0	0	0	0	0	0	0	0	0	0	0	0	0	0			0	4			0
1	1	1	1	1	18	1	1	2		3	6	1	14		1	0	0	0	0	0	0	0	0	0	0	0	0	0	0	0	0	0	0	0	0	0	0	0	0	0	0	0			0	4			0
1	1	1	1	1	18	1	1	1		2	6	1	1		1	0	0	0	0	0	0	0	0	0	0	0	0	0	0	0	0	0	0	0	0	0	0	0	0	0	0	0			0	4			0
1	1	1	1	1	18	1	1	1		3	6	1	7		1	0	0	0	0	0	0	0	0	0	0	0	0	0	0	0	0	0	0	0	0	0	0	0	0	0	0	0			0	4			0
1	1	1	1	1	18	1	1	1		3	6	1	14		0	1	0	0	0	0	0	0	0	0	0	0	0	0	0	0	0	0	0	0	0	0	0	0	0	0	0	0			0	4			0
1	1	1	1	1	18	1	1	1		3	6	1	25		1	0	0	0	0	0	0	0	0	0	0	0	0	0	0	0	0	0	0	0	0	0	0	0	0	0	0	0			0	4			0
1	1	1	1	1	18	1	1	1		3	6	1	25		1	0	0	0	0	0	0	0	0	0	0	0	0	0	0	0	0	0	0	0	0	0	0	0	0	0	0	0			0	4			0
1	1	1	1	1	19	1	1	1		3	6	1	4		1	0	0	0	0	0	0	0	0	0	0	0	0	0	0	0	0	0	0	0	0	0	0	0	0	0	0	0			0	4			0
1	1	1	1	1	18	1	1	1		3	6	1	14		1	0	0	0	0	0	0	0	0	0	0	0	0	0	0	0	0	0	0	0	0	0	0	0	0	0	0	0			0	4			0
1	1	1	1	1	25	1	1	2		3	2	1	9		0	1	0	0	0	0	0	0	0	0	0	0	0	0	0	0	0	0	0	0	0	0	0	0	0	0	0	0			0	4			0
1	1	1	1	1	46	2	2	1		3	1	1	7		0	0	0	0	0	0	0	0	0	0	0	0	0	1	0	1	0	0	0	0	0	0	0	0	0	0	0	0			0	4			0
1	1	1	1	1	17	2	2	3		2	6	1	11		0	0	0	0	0	0	0	0	0	0	0	0	0	0	0	1	0	0	0	0	0	0	0	0	1	0	0	0			0	4			0
1	1	1	1	1	23	2	2	1		3	6	1	7		1	0	0	0	0	0	0	0	0	0	0	0	0	0	0	0	0	0	0	0	0	0	0	0	0	0	0	0			0	4			0
1	1	1	1	1	19	2	2	3		2	6	1	6		1	0	0	0	0	0	0	0	0	0	0	0	0	0	0	0	0	0	0	0	0	0	0	0	0	0	0	0			0	4			0
1	1	1	1	1	20	2	1	3		3	6	1	4		0	0	0	1	0	0	0	0	0	0	0	0	0	0	0	0	0	0	0	0	0	0	0	0	0	0	0	0			0	4			0
1	1	1	1	1	16	2	4	2		2	6	3	3		1	0	0	0	0	0	0	0	0	0	0	0	0	0	0	0	0	0	0	0	0	0	0	0	0	0	0	0			0	4			0
1	1	1	1	1	24	1	1	1		3	6	1	7		0	0	0	0	0	0	0	0	0	0	0	0	0	0	0	0	0	1	0	0	0	0	0	0	0	0	0	0			0	4			0
1	1	1	1	1	18	1	1	1		3	6	1	7		1	0	0	0	0	0	0	0	0	0	0	0	0	0	0	0	0	0	0	0	0	0	0	0	0	0	0	0			0	4			0
1	1	1	1	1	25	1	1	1		3	5	1	26		1	0	0	0	0	0	0	0	0	0	0	0	0	0	0	0	0	0	0	0	0	0	0	0	0	0	0	0			0	4			0
1	1	1	1	1	13	1	1	1		2	6	1	7		1	0	0	0	0	0	0	0	0	0	0	0	0	0	0	0	0	0	0	0	0	0	0	0	0	0	0	0			0	3			0
1	1	1	1	1	16	1	1	2		2	6	1	7		0	0	0	0	0	0	0	0	0	0	0	0	0	0	0	0	0	0	0	0	0	0	0	0	1	0	0	0			0	4			0
1	1	1	1	1	13	1	1	1		2	6	1	16		0	1	1	0	0	0	0	0	0	0	0	0	0	0	0	0	0	1	1	0	0	0	0	0	0	0	0	0			1	4			0
1	1	1	1	1	19	1	1	1		3	6	1	5		1	0	0	0	0	0	0	0	0	0	0	0	0	0	0	0	0	0	0	0	0	0	0	0	0	0	0	0			1	4			0
1	1	1	1	1	18	1	1	1		2	6	1	14		1	0	0	0	0	0	0	0	0	0	0	0	0	0	0	0	0	0	0	0	0	0	0	0	0	0	0	0			0	4			0
1	1	1	1	1	18	1	1	1		3	6	1	14		1	0	0	0	0	0	0	0	0	0	0	0	0	0	0	0	0	0	0	0	0	0	0	0	0	0	0	0			0	4			0
1	1	1	1	1	34	1	1	1		3	1	1	16		0	0	0	0	0	0	0	0	0	0	0	0	0	0	0	0	0	0	0	0	0	0	0	0	0	0	0	1			0	4			0
1	1	1	1	1	19	1	1	2		3	6	1	4		1	0	0	0	0	0	0	0	0	0	0	0	0	0	0	0	0	0	0	0	0	0	0	0	0	0	0	0			0	4			0
1	1	1	1	1	16	2	2	1		2	6	1	25		1	0	0	0	0	0	0	0	0	0	0	0	0	0	0	0	0	0	0	0	0	0	0	0	0	0	0	0			0	4			0
1	1	1	1	1	21	2	2	1		2	5	1	7		1	0	0	0	0	0	0	0	0	0	0	0	0	0	0	0	0	0	0	0	0	0	0	0	0	0	0	0			0	4			0
1	1	1	1	1	19	2	2	3		3	6	1	6		0	0	0	1	0	0	0	0	0	0	0	0	0	0	0	0	0	0	0	0	0	0	0	0	0	0	0	0			0	4			0
1	1	1	1	1	16	2	2	1		2	6	1	14		1	0	0	0	0	0	0	0	0	0	0	0	0	0	0	0	0	0	0	0	0	0	0	0	0	0	0	0			0	3			0
1	1	1	1	1	19	2	2	1		3	6	1	7		1	0	0	0	0	0	0	0	0	0	0	0	0	0	0	0	0	0	0	0	0	0	0	0	0	0	0	0			0	4			0
1	1	1	1	1	19	2	2	3		3	6	1	10		0	0	0	1	0	0	0	0	0	0	0	0	0	0	0	0	0	0	0	0	0	0	0	0	0	0	0	0			0	4			0
1	1	1	1	1	19	2	2	3		2	6	1	15		1	0	0	0	0	0	0	0	0	0	0	0	0	0	0	0	0	0	0	0	0	0	0	0	0	0	0	0			0	4			0
1	1	1	1	1	15	2	2	1		2	6	1	4		1	0	0	0	0	0	0	0	0	0	0	0	0	0	0	0	0	0	0	0	0	0	0	0	0	0	0	0			0	4			0
1	1	1	1	1	19	2	2	1		3	6	1	8		0	0	0	0	0	0	1	0	0	0	0	0	0	0	0	0	0	0	0	0	0	0	0	0	0	0	0	0			0	4			0
1	1	1	1	1	23	2	2	3		3	6	1	10		1	0	0	0	0	0	0	0	0	0	0	0	0	0	0	0	0	0	0	0	0	0	0	0	0	0	0	0			0	4			0
1	1	1	1	1	18	2	2	1		2	6	1	10		0	0	0	1	0	0	0	0	0	0	0	0	0	0	0	0	0	0	0	0	0	0	0	0	0	0	0	0			0	4			0
1	1	1	1	1	32	2	2	1		3	1	2	20		0	1	0	0	0	0	0	0	0	0	0	0	0	0	0	0	0	0	0	0	0	0	0	0	0	0	0	0			0	4			0
1	1	1	1	1	17	2	2	1		2	6	1	25		1	0	0	0	0	0	0	0	0	0	0	0	0	0	0	0	0	0	0	0	0	0	0	0	0	0	0	0			0	4			0
1	1	1	1	1	16	2	2	1		2	6	1	2		1	0	0	0	0	0	0	0	0	0	0	0	0	0	0	0	0	0	0	0	0	0	0	0	0	0	0	0			0	4			0
1	1	1	1	1	21	2	2	4		2	9	1	7		1	0	0	0	0	0	0	0	0	0	0	0	0	0	0	0	0	0	0	0	0	0	0	0	0	0	0	0			0	4			0
1	1	1	1	1	18	2	1	2		3	6	1	7		1	0	0	0	0	0	0	0	0	0	0	0	0	0	0	0	0	0	0	0	0	0	0	0	0	0	0	0			0	4			0
1	1	1	1	1	16	1	1	1		1	6	1	16		1	0	0	0	0	0	0	0	0	0	0	0	0	0	0	0	0	0	0	0	0	0	0	0	0	0	0	0			0	2			0
1	1	1	1	1	24	1	1	2		3	1	1	16		1	0	0	0	0	0	0	0	0	0	0	0	0	0	0	0	0	0	0	0	0	0	0	0	0	0	0	0			0	4			0
1	1	1	1	1	14	1	1	1		1	6	1	21		1	0	0	0	0	0	0	0	0	0	0	0	0	0	0	0	0	0	0	0	0	0	0	0	0	0	0	0			0	4			0
1	1	1	1	1	16	1	1	2		2	6	1	11		1	0	0	0	0	0	0	0	0	0	0	0	0	0	0	0	0	0	0	0	0	0	0	0	0	0	0	0			0	4			0
1	1	1	1	1	16	1	1	1		2	6	1	5		1	0	0	0	0	0	0	0	0	0	0	0	0	0	0	0	0	0	0	0	0	0	0	0	0	0	0	0			0	4			0
1	1	1	1	1	17	1	1	1		2	6	1	1		1	0	0	0	0	0	0	0	0	0	0	0	0	0	0	0	0	0	0	0	0	0	0	0	0	0	0	0			0	4			0
1	1	1	1	1	20	1	1	1		2	6	1	22		1	0	0	0	0	0	0	0	0	0	0	0	0	0	0	0	0	0	0	0	0	0	0	0	0	0	0	0			0	4			0
1	1	1	1	1	14	1	1	2		2	6	1	7		1	0	0	0	0	0	0	0	0	0	0	0	0	0	0	0	0	0	0	0	0	0	0	0	0	0	0	0			0	4			0
1	1	1	1	1	18	1	1	1		3	6	1	25		1	0	0	0	0	0	0	0	0	0	0	0	0	0	0	0	0	0	0	0	0	0	0	0	0	0	0	0			0	4			0
1	1	1	1	1	23	1	1	4		3	6	4	23		1	0	0	0	0	0	0	0	0	0	0	0	0	0	0	0	0	0	0	0	0	0	0	0	0	0	0	0			0	4			0
1	1	1	1	1	22	2	2	1		3	1	1	25		0	1	0	0	0	0	0	0	0	0	0	0	0	0	0	0	0	0	0	0	0	0	0	0	0	0	0	0			0	4			0
1	1	1	1	1	20	2	2	4		3	6	1	9		1	0	0	0	0	0	0	0	0	0	0	0	0	0	0	0	0	0	0	0	0	0	0	0	0	0	0	0			0	4			0
1	1	1	1	1	16	2	2	1		2	6	1	6		0	0	0	1	0	0	0	0	0	0	0	0	0	0	0	0	0	0	0	0	0	0	0	0	0	0	0	0			0	4			0
1	1	1	1	1	20	2	2	1		3	6	1	4		1	0	0	0	0	0	0	0	0	0	0	0	0	0	0	0	0	0	0	0	0	0	0	0	0	0	0	0			0	4			0
1	1	1	1	1	20	2	2	3		3	6	3	7		1	0	0	0	0	0	0	0	0	0	0	0	0	0	0	0	0	0	0	0	0	0	0	0	0	0	0	0			0	4			0
1	1	1	1	1	21	1	1	1		3	6	1	7		1	0	0	0	0	0	0	0	0	0	0	0	0	0	0	0	0	0	0	0	0	0	0	0	0	0	0	0			0	4			0
1	1	1	1	1	15	1	1	1		1	6	1	16		1	0	0	0	0	0	0	0	0	0	0	0	0	0	0	0	0	0	0	0	0	0	0	0	0	0	0	0			0	4			0
1	1	1	1	1	19	1	1	1		3	6	1	5		0	0	0	1	0	0	0	0	0	0	0	0	0	0	0	0	0	0	0	0	0	0	0	0	0	0	0	0			0	4			0
1	1	1	1	1	20	1	1	4		3	5	3	3		1	0	0	0	0	0	0	0	0	0	0	0	0	0	0	0	0	0	0	0	0	0	0	0	0	0	0	0			0	4			0
1	1	1	1	1	19	1	1	1		3	6	1	4		0	0	0	0	0	0	0	0	0	0	0	0	0	0	0	0	0	0	0	1	0	0	0	0	0	0	0	0			0	4			0
1	1	1	1	1	30	1	5	4		3	8	2	7		0	0	0	0	0	0	0	0	0	0	0	0	0	0	1	1	0	1	0	0	0	0	0	0	0	0	0	0			0	4			0
1	1	1	1	1	17	1	1	2		0	1	1	7		1	0	0	0	0	0	0	0	0	0	0	0	0	0	0	0	0	0	0	0	0	0	0	0	0	0	0	0			0	4			0
1	1	1	1	1	20	2	2	1		3	6	1	6		1	0	0	0	0	0	0	0	0	0	0	0	0	0	0	0	0	0	0	0	0	0	0	0	0	0	0	0			0	4			0
1	1	1	1	1	21	2	2	1		3	6	1	7		1	0	0	0	0	0	0	0	0	0	0	0	0	0	0	0	0	0	0	0	0	0	0	0	0	0	0	0			0	4			0
1	1	1	1	1	30	2	2	1		3	1	1	5		1	0	0	0	0	0	0	0	0	0	0	0	0	0	0	0	0	0	0	0	0	0	0	0	0	0	0	0			0	4			0
1	1	1	1	1	16	2	2	3		2	8	1	7		1	0	0	0	0	0	0	0	0	0	0	0	0	0	0	0	0	1	0	0	0	0	0	0	0	0	0	0			1	4			0
1	1	1	1	1	26	1	1	1		3	1	1	25		1	0	0	0	0	0	0	0	0	0	0	0	0	0	0	0	0	0	0	0	0	0	0	0	0	0	0	0			0	4			0
1	1	1	1	1	20	1	1	2		2	8	1	16		1	0	0	0	0	0	0	0	0	0	0	0	0	0	0	0	0	0	0	0	0	0	0	0	0	0	0	0			1	3			0
1	1	1	1	1	19	1	1	1		3	6	1	7		1	0	0	0	0	0	0	0	0	0	0	0	0	0	0	0	0	0	0	0	0	0	0	0	0	0	0	0			0	4			0
1	1	1	1	1	17	1	1	1		2	9	1	7		0	1	0	0	0	0	0	0	0	0	0	0	0	0	0	0	0	1	0	0	0	0	0	0	0	0	0	0			1	4			0
1	1	1	1	1	25	1	1	1		3	1	1	15		1	0	0	0	0	0	0	0	0	0	0	0	0	0	0	0	0	0	0	0	0	0	0	0	0	0	0	0			0	4			0
1	1	1	1	1	30	1	1	1		3	1	1	25		1	0	0	0	0	0	0	0	0	0	0	0	0	0	0	0	0	0	0	0	0	0	0	0	0	0	0	0			0	4			0
1	1	1	1	1	33	2	2	1		3	1	2	7		1	0	0	0	0	0	0	0	0	0	0	0	0	0	0	0	0	0	0	0	0	0	0	0	0	0	0	0			0	4			0
1	1	1	1	1	17	2	2	3		3	6	1	6		0	0	0	1	0	0	0	0	0	0	0	0	0	0	0	0	0	0	0	0	0	0	0	0	0	0	0	0			0	4			0
1	1	1	1	1	24	2	2	1		3	6	1	7		0	0	0	0	1	0	0	0	0	0	0	0	0	0	0	0	0	0	0	0	0	0	0	0	0	0	0	0			0	4			0
1	1	1	1	1	18	1	1	1		3	6	1	25		1	0	0	0	0	0	0	0	0	0	0	0	0	0	0	0	0	0	0	0	0	0	0	0	0	0	0	0			0	4			0
1	1	1	1	1	18	1	1	1		3	6	1	7		1	0	0	0	0	0	0	0	0	0	0	0	0	0	0	0	0	0	0	0	0	0	0	0	0	0	0	0			0	4			0
1	1	1	1	1	23	2	2	1		3	6	1	7		1	0	0	0	0	0	0	0	0	0	0	0	0	0	0	0	0	0	0	0	0	0	0	0	0	0	0	0			0	4			0
1	1	1	1	1	18	1	1	2		3	6	1	14		1	0	0	0	0	0	0	0	0	0	0	0	0	0	0	0	0	0	0	0	0	0	0	0	0	0	0	0			0	4			0
1	1	1	1	1	16	2	2	1		0	2	1	25		1	0	0	0	0	0	0	0	0	0	0	0	0	0	0	0	0	0	0	0	0	0	0	0	0	0	0	0			0	4			0
1	1	1	1	1	18	1	1	2		3	6	1	25		1	0	0	0	0	0	0	0	0	0	0	0	0	0	0	0	0	0	0	0	0	0	0	0	0	0	0	0			0	4			0
1	1	1	1	1	18	1	1	1		2	6	1	25		1	0	0	0	0	0	0	0	0	0	0	0	0	0	0	0	0	0	0	0	0	0	0	0	0	0	0	0			0	4			0
1	1	1	1	1	26	2	2	1		0	8	1	7		1	0	0	0	0	0	0	0	0	0	0	0	0	0	0	0	0	0	0	0	0	0	0	0	0	0	0	0			1	3			0
1	1	1	1	1	17	1	1	2		2	6	1	25		1	0	0	0	0	0	0	0	0	0	0	0	0	0	0	0	0	0	0	0	0	0	0	0	0	0	0	0			0	4			0
1	1	1	1	1	24	2	2	1		3	6	1	7		1	0	0	0	0	0	0	0	0	0	0	0	0	0	0	0	0	0	0	0	0	0	0	0	0	0	0	0			0	4			0
1	1	1	1	1	23	2	2	1		3	6	1	7		1	0	0	0	0	0	0	0	0	0	0	0	0	0	0	0	0	0	0	0	0	0	0	0	0	0	0	0			0	4			1
1	1	1	1	1	18	1	1	1		3	6	1	25		1	0	0	0	0	0	0	0	0	0	0	0	0	0	0	0	0	0	0	0	0	0	0	0	0	0	0	0			0	4			0
1	1	1	1	1	18	1	1	2		3	6	1	25		1	0	0	0	0	0	0	0	0	0	0	0	0	0	0	0	0	0	0	0	0	0	0	0	0	0	0	0			0	4			0
1	1	1	1	1	16	2	2	1		2	6	1	14		1	0	0	0	0	0	0	0	0	0	0	0	0	0	0	0	0	0	0	0	0	0	0	0	0	0	0	0			0	4			0
1	1	1	1	1	23	2	2	1		3	6	1	7		1	0	0	0	0	0	0	0	0	0	0	0	0	0	0	0	0	0	0	0	0	0	0	0	0	0	0	0			0	4			0
1	1	1	1	1	16	2	2	1		2	6	1	25		1	0	0	0	0	0	0	0	0	0	0	0	0	0	0	0	0	0	0	0	0	0	0	0	0	0	0	0			0	4			0
1	1	1	1	1	16	2	2	1		2	6	1	25		1	0	0	0	0	0	0	0	0	0	0	0	0	0	0	0	0	0	0	0	0	0	0	0	0	0	0	0			0	4			0
1	1	1	1	1	18	1	1	2		3	6	1	14		1	0	0	0	0	0	0	0	0	0	0	0	0	0	0	0	0	0	0	0	0	0	0	0	0	0	0	0			0	4			1
1	1	1	1	1	25	1	1	1		3	8	1	22		1	0	0	0	0	0	0	0	0	0	0	0	0	0	0	0	0	0	0	0	0	0	0	0	0	0	0	0			0	1			0
1	1	1	1	1	17	1	1	1		2	6	1	25		1	0	0	0	0	0	0	0	0	0	0	0	0	0	0	0	0	0	0	0	0	0	0	0	0	0	0	0			0	4			1
1	1	1	1	1	18	1	1	1		3	6	1	25		1	0	0	0	0	0	0	0	0	0	0	0	0	0	0	0	0	0	0	0	0	0	0	0	0	0	0	0			0	4			0
1	1	1	1	1	18	1	1	1		2	6	1	25		1	0	0	0	0	0	0	0	0	0	0	0	0	0	0	0	0	0	0	0	0	0	0	0	0	0	0	0			0	4			0
1	1	1	1	1	18	1	1	1		3	6	1	25		1	0	0	0	0	0	0	0	0	0	0	0	0	0	0	0	0	0	0	0	0	0	0	0	0	0	0	0			0	4			0
1	1	1	1	1	22	2	2	3		3	8	1	14		0	1	0	0	0	0	0	0	0	0	0	0	0	0	0	0	0	0	0	0	0	0	0	0	0	0	0	0			0	4			0
1	1	1	1	1	17	2	2	1		2	6	1	14		0	0	0	0	0	0	1	0	0	0	1	0	0	0	0	0	0	0	0	0	0	0	0	0	0	0	0	0			0	4			0
1	1	1	1	1	17	1	1	1		2	6	1	14		1	0	0	0	0	0	0	0	0	0	0	0	0	0	0	0	0	0	0	0	0	0	0	0	0	0	0	0			0	4			0
1	1	1	1	1	17	1	1	1		2	6	1	25		1	0	0	0	0	0	0	0	0	0	0	0	0	0	0	0	0	0	0	0	0	0	0	0	0	0	0	0			0	4			0
1	1	1	1	1	33	1	1	1		3	2	1	7		0	0	0	0	0	0	0	0	0	0	0	0	0	0	0	0	0	1	0	0	0	0	0	0	0	0	0	0			0	4			0
1	1	1	1	1	18	1	1	1		3	6	1	25		1	0	0	0	0	0	0	0	0	0	0	0	0	0	0	0	0	0	0	0	0	0	0	0	0	0	0	0			0	4			0
1	1	1	1	1	16	2	2	1		2	6	1	25		1	0	0	0	0	0	0	0	0	0	0	0	0	0	0	0	0	0	0	0	0	0	0	0	0	0	0	0			0	4			0
1	1	1	1	1	16	2	2	1		2	6	1	25		1	0	0	0	0	0	0	0	0	0	0	0	0	0	0	0	0	0	0	0	0	0	0	0	0	0	0	0			0	4			0
1	1	1	1	1	18	2	2	1		2	6	1	4		1	0	0	0	0	0	0	0	0	0	0	0	0	0	0	0	0	0	0	0	0	0	0	0	0	0	0	0			0	4			0
1	1	1	1	1	19	2	2	1		2	9	1	7		0	0	0	0	0	0	0	0	0	0	0	0	0	0	0	0	0	0	0	0	0	0	0	0	1	0	0	0			0	4			0
1	1	1	1	1	18	1	1	2		3	6	1	25		1	0	0	0	0	0	0	0	0	0	0	0	0	0	0	0	0	0	0	0	0	0	0	0	0	0	0	0			0	4			0
1	1	1	1	1	18	1	1	1		3	6	1	25		1	0	0	0	0	0	0	0	0	0	0	0	0	0	0	0	0	0	0	0	0	0	0	0	0	0	0	0			0	4			0
1	1	1	1	1	18	1	1	1		2	6	1	1		1	0	0	0	0	0	0	0	0	0	0	0	0	0	0	0	0	0	0	0	0	0	0	0	0	0	0	0			0	4			0
1	1	1	1	1	17	2	2	1		2	6	1	25		1	0	0	0	0	0	0	0	0	0	0	0	0	0	0	0	0	0	0	0	0	0	0	0	0	0	0	0			0	4			0
1	1	1	1	1	17	2	2	1		2	6	1	25		1	0	0	0	0	0	0	0	0	0	0	0	0	0	0	0	0	0	0	0	0	0	0	0	0	0	0	0			0	4			0
1	1	1	1	1	20	2	2	1		3	6	1	37		1	0	0	0	0	0	0	0	0	0	0	0	0	0	0	0	0	0	0	0	0	0	0	0	0	0	0	0			0	4			0
1	1	1	1	1	18	1	1	1		3	6	1	25		1	0	0	0	0	0	0	0	0	0	0	0	0	0	0	0	0	0	0	0	0	0	0	0	0	0	0	0			0	4			0
1	1	1	1	1	17	1	1	1		2	6	1	25		1	0	0	0	0	0	0	0	0	0	0	0	0	0	0	0	0	0	0	0	0	0	0	0	0	0	0	0			0	4			0
1	1	1	1	1	18	1	1	1		3	6	1	25		1	0	0	0	0	0	0	0	0	0	0	0	0	0	0	0	0	0	0	0	0	0	0	0	0	0	0	0			0	4			0
1	1	1	1	1	16	2	2	1		2	6	1	25		1	0	0	0	0	0	0	0	0	0	0	0	0	0	0	0	0	0	0	0	0	0	0	0	0	0	0	0			0	4			0
1	1	1	1	1	15	2	2	1		2	5	1	7		1	0	0	0	0	0	0	0	0	0	0	0	0	0	0	0	0	0	0	0	0	0	0	0	0	0	0	0			1	4			0
1	1	1	1	1	20	2	2	2		3	6	1	32		1	0	0	0	0	0	0	0	0	0	0	0	0	0	0	0	0	0	0	0	0	0	0	0	0	0	0	0			0	4			0
1	1	1	1	1	18	1	1	2		3	6	1	25		1	0	0	0	0	0	0	0	0	0	0	0	0	0	0	0	0	0	0	0	0	0	0	0	0	0	0	0			0	4			0
1	1	1	1	1	37	1	1	1		3	1	1	14		1	0	0	0	0	0	0	0	0	0	0	0	0	0	0	0	0	0	0	0	0	0	0	0	0	0	0	0			0	4			1
1	1	1	1	1	18	1	1	1		2	6	3	7		0	0	0	0	0	0	1	0	0	0	0	0	0	0	0	0	0	0	0	0	0	0	0	0	0	0	0	0			0	4			0
1	1	1	1	1	18	2	2	1		2	3	1	16		1	0	0	0	0	0	0	0	0	0	0	0	0	0	0	0	0	0	0	0	0	0	0	0	0	0	0	0			0	4			1
1	1	1	1	1	15	2	2	1		2	6	1	4		1	0	0	0	0	0	0	0	0	0	0	0	0	0	0	0	0	0	0	0	0	0	0	0	0	0	0	0			0	4			0
1	1	1	1	1	18	1	1	1		3	6	1	25		1	0	0	0	0	0	0	0	0	0	0	0	0	0	0	0	0	0	0	0	0	0	0	0	0	0	0	0			0	4			0
1	1	1	1	1	25	1	5	4		3	7	1	7		1	0	0	0	0	0	0	0	0	0	0	0	0	0	0	0	0	0	0	1	0	0	0	0	0	0	0	1	Something that you see or dream especially as part .		1	4			0
1	1	1	1	1	17	1	1	1		2	6	1	25		0	0	0	0	0	0	1	0	0	0	0	0	0	0	0	0	0	0	0	0	0	0	0	0	0	0	0	0			0	4			0
1	1	1	1	1	27	1	1	1		3	2	1	7		0	1	0	0	0	0	0	0	0	0	0	0	0	0	0	0	0	0	0	0	0	0	0	0	0	0	0	0			0	4			0
1	1	1	1	1	16	1	1	1		1	6	1	16		0	1	0	0	0	0	0	0	0	0	0	0	0	0	0	0	0	0	0	0	0	0	0	0	0	0	0	0			0	4			0
1	1	1	1	1	26	1	1	1		3	1	1	7		1	0	0	0	0	0	0	0	0	0	0	0	0	0	0	0	0	0	0	0	0	0	0	0	0	0	0	0			0	4			0
1	1	1	1	1	17	2	2	1		2	6	1	25		0	0	0	0	0	0	1	0	0	0	0	0	0	0	0	0	0	0	0	0	0	0	0	0	0	0	0	0			0	4			0
1	1	1	1	1	18	1	1	1		3	6	1	7		1	0	0	0	0	0	0	0	0	0	0	0	0	0	0	0	0	0	0	0	0	0	0	0	0	0	0	0			0	4			0
1	1	1	1	1	18	1	1	1		3	6	1	7		1	0	0	0	0	0	0	0	0	0	0	0	0	0	0	0	0	0	0	0	0	0	0	0	0	0	0	0			0	4			0
1	1	1	1	1	17	1	1	1		2	6	1	25		1	0	0	0	0	0	0	0	0	0	0	0	0	0	0	0	0	0	0	0	0	0	0	0	0	0	0	0			0	4			0
1	1	1	1	1	18	2	2	1		2	6	1	25		1	0	0	0	0	0	0	0	0	0	0	0	0	0	0	0	0	0	0	0	0	0	0	0	0	0	0	0			0	4			0
1	1	1	1	1	16	1	1	1		2	6	1	25		1	0	0	0	0	0	0	0	0	0	0	0	0	0	0	0	0	0	0	0	0	0	0	0	0	0	0	0			0	4			0
1	1	1	1	1	18	1	1	1		2	6	1	7		1	0	0	0	0	0	0	0	0	0	0	0	0	0	0	0	0	0	0	0	0	0	0	0	0	0	0	0			0	1			0
1	1	1	1	1	18	2	2	1		2	6	1	25		1	0	0	0	0	0	0	0	0	0	0	0	0	0	0	0	0	0	0	0	0	0	0	0	0	0	0	0			0	4			0
1	1	1	1	1	31	1	1	1		3	1	1	7		0	1	0	0	0	0	0	0	0	0	0	0	0	0	0	0	0	0	0	0	0	0	0	0	0	0	0	0			0	4			0
1	1	1	1	1	19	1	1	4		3	6	1	15		1	0	0	0	0	0	0	0	0	0	0	0	0	0	0	0	0	0	0	0	0	0	0	0	0	0	0	0			0	4			1
1	1	1	1	1	17	2	2	1		2	6	1	25		1	0	0	0	0	0	0	0	0	0	0	0	0	0	0	0	0	0	0	0	0	0	0	0	0	0	0	0			0	4			0
1	1	1	1	1	17	1	2	1		3	6	1	1		1	0	0	0	0	0	0	0	0	0	0	0	0	0	0	0	0	0	0	0	0	0	0	0	0	0	0	0			0	4			0
1	1	1	1	1	17	1	1	1		3	6	1	25		1	0	0	0	0	0	0	0	0	0	0	0	0	0	0	0	0	0	0	0	0	0	0	0	0	0	0	0			0	4			0
1	1	1	1	1	24	1	1	4		3	1	1	25		1	0	0	0	0	0	0	0	0	0	0	0	0	0	0	0	0	0	0	0	0	0	0	0	0	0	0	0			0	4			0
1	1	1	1	1	17	2	2	1		2	6	1	25		1	1	0	0	0	0	0	0	0	0	0	0	0	0	0	0	0	0	0	0	0	0	0	0	0	0	0	0			0	4			1
1	1	1	1	1	18	1	1	1		3	6	1	25		1	0	0	0	0	0	0	0	0	0	0	0	0	0	0	0	0	0	0	0	0	0	0	0	0	0	0	0			0	4			0
1	1	1	1	1	18	1	1	1		3	6	1	14		1	0	0	0	0	0	0	0	0	0	0	0	0	0	0	0	0	0	0	0	0	0	0	0	0	0	0	0			0	4			1
1	1	1	1	1	17	1	1	1		2	6	1	7		1	0	0	0	0	0	0	0	0	0	0	0	0	0	0	0	0	0	0	0	0	0	0	0	0	0	0	0			0	4			1
1	1	1	1	1	17	2	2	1		2	8	1	7		1	0	0	0	0	0	0	0	0	0	0	0	0	0	0	0	0	0	0	0	0	0	0	0	0	0	0	0			1	4			1
1	1	1	1	1	17	2	2	1		2	6	1	25		1	0	0	0	0	0	0	0	0	0	0	0	0	0	0	0	0	0	0	0	0	0	0	0	0	0	0	0			0	4			0
1	1	1	1	1	17	2	2	1		2	6	1	25		1	0	0	0	0	0	0	0	0	0	0	0	0	0	0	0	0	0	0	0	0	0	0	0	0	0	0	0			0	4			0
1	1	1	1	1	24	2	2	1		3	1	2	7		1	0	0	0	0	0	0	0	0	0	0	0	0	0	0	0	0	0	0	0	0	0	0	0	0	0	0	0			0	4			0
1	1	1	1	1	17	2	2	3		2	6	1	25		1	0	0	0	0	0	0	0	0	0	0	0	0	0	0	0	0	0	0	0	0	0	0	0	0	0	0	0			0	4			0
1	1	1	1	1	20	2	2	1		2	6	1	6		1	0	0	0	0	0	0	0	0	0	0	0	0	0	0	0	0	0	0	0	0	0	0	0	0	0	0	0			0	4			0
1	1	1	1	1	17	2	2	1		2	6	1	25		1	0	0	0	0	0	0	0	0	0	0	0	0	0	0	0	0	0	0	0	0	0	0	0	0	0	0	0			0	4			0
1	1	1	1	1	34	1	1	4		3	2	1	32		0	0	0	0	0	0	0	0	0	0	0	0	0	0	0	0	0	1	0	0	0	0	0	0	0	0	0	0			0	4			0
1	1	1	1	1	26	1	1	4		3	6	1	7		0	0	0	0	0	0	0	0	0	0	1	0	0	0	0	0	0	0	0	0	0	0	0	0	0	0	0	0			1	1			0
1	1	1	1	1	17	2	2	1		2	6	1	25		1	0	0	0	0	0	0	0	0	0	0	0	0	0	0	0	0	0	0	0	0	0	0	0	0	0	0	0			0	4			0
1	1	1	1	1	15	2	2	1		2	6	1	15		1	0	0	0	0	0	0	0	0	0	0	0	0	0	0	0	0	0	0	0	0	0	0	0	0	0	0	0			0	4			0
1	1	1	1	1	38	2	2	3		3	1	2	15		0	1	0	1	0	0	1	0	0	0	0	0	0	0	0	0	0	0	0	0	0	0	0	0	0	0	0	0			0	4			0
1	1	1	1	1	18	1	1	1		3	6	1	25		1	0	0	0	0	0	0	0	0	0	0	0	0	0	0	0	0	0	0	0	0	0	0	0	0	0	0	0			0	4			0
1	1	1	1	1	25	1	1	2		2	6	1	16		1	0	0	0	0	0	0	0	0	0	0	1	0	0	0	0	0	0	0	0	0	0	0	0	0	0	1	0			1	2			0
1	1	1	1	1	16	2	2	1		2	6	1	14		1	0	0	0	0	0	0	0	0	0	0	0	0	0	0	0	0	0	0	0	0	0	0	0	0	0	0	0			0	4			0
1	1	1	1	1	13	2	2	1		2	6	1	15		1	0	0	0	0	0	0	0	0	0	0	0	0	0	0	0	0	0	0	0	0	0	0	0	0	0	0	0			0	4			0
1	1	1	1	1	25	2	2	1		3	1	2	7		1	0	0	0	0	0	0	0	0	0	0	0	0	0	0	0	0	0	0	0	0	0	0	0	0	0	0	0			0	4			1
1	1	1	1	1	14	2	2	1		2	6	1	15		1	0	0	0	0	0	0	0	0	0	0	0	0	0	0	0	0	0	0	0	0	0	0	0	0	0	0	0			0	4			1
1	1	1	1	1	15	1	1	1		2	6	1	15		1	0	0	0	0	0	0	0	0	0	0	0	0	0	0	0	0	0	0	0	0	0	0	0	0	0	0	0			0	4			0
1	1	1	1	1	16	2	2	1		2	6	1	7		1	0	0	0	0	0	0	0	0	0	0	0	0	0	0	0	0	0	0	0	0	0	0	0	0	0	0	0			0	4			0
1	1	1	1	1	17	2	2	4		2	5	1	35		0	1	0	0	0	0	0	1	0	0	0	0	0	0	0	0	0	0	0	0	0	0	0	0	1	0	0	0			1	1			1
1	1	1	1	1	27	1	1	4		3	8	1	32		1	0	0	0	0	0	0	0	0	0	0	0	0	0	0	0	0	0	0	0	0	0	0	0	0	0	0	0			0	4			1
1	1	1	1	1	14	2	2	1		2	6	1	7		0	0	0	1	0	0	0	0	0	0	0	0	0	0	0	0	0	0	0	0	0	0	0	0	0	0	0	0			0	4			0
1	1	1	1	1	22	2	2	1		3	6	5	16		0	0	0	0	0	0	0	0	0	0	0	0	0	0	0	0	0	0	0	0	1	0	0	0	0	0	0	0			0	4			1
1	1	1	1	1	19	1	1	1		2	9	1	16		1	0	0	0	0	0	0	0	0	0	0	0	0	0	0	0	0	0	0	0	0	0	0	0	0	0	0	0			0	4			1
1	1	1		1	20	1	1	2		2	8	1	16		1	0	0	0	0	0	0	0	0	0	0	0	0	0	0	0	0	0	0	0	0	0	0	0	0	0	0	0			0	4			1
1	1	1	1	1	24	1	1	1		3	8	1	7		1	0	0	0	0	0	0	0	0	0	0	0	0	0	0	0	0	0	0	0	0	0	0	0	0	0	0	0			0	4			0
1	1	1	1	1	20	1	1	2		2	8	1	11		0	0	0	0	0	0	0	1	0	0	0	0	0	0	0	0	0	1	0	0	0	0	0	0	0	0	0	0			0	4			0
1	1	1	1	1	18	1	1	1		2	6	1	25		1	0	0	0	0	0	0	0	0	0	0	0	0	0	0	0	0	0	0	0	0	0	0	0	0	0	0	0			0	4			0
1	1	1	1	1	18	1	1	1		1	1	1	16		1	0	0	0	0	0	0	0	0	0	1	0	0	0	0	0	0	0	0	0	0	0	0	0	0	1	0	0			1	1			0
1	1	1	1	1	17	1	1	2		2	6	1	25		1	0	0	0	0	0	0	0	0	0	0	0	0	0	0	0	0	0	0	0	0	0	0	0	0	0	0	0			0	4			0
1	1	1	1	1	23	2	2	1		3	5	1	26		1	0	0	0	0	0	0	0	0	0	0	0	0	0	0	0	0	0	0	0	0	0	0	0	0	0	0	0			0	4			1
1	1	1	1	1	18	1	1	1		2	6	1	7		1	0	0	0	0	0	0	0	0	0	0	0	0	0	0	0	0	0	0	0	0	0	0	0	0	0	0	0			0	1			0
1	1	1	1	1	18	1	1	2		3	6	1	25		1	0	0	0	0	0	0	0	0	0	0	0	0	0	0	0	0	0	0	0	0	0	0	0	0	0	0	0			0	4			0
1	1	1	1	1	29	1	1	4		3	1	1	15		0	0	0	0	0	0	0	0	0	0	0	0	0	0	0	0	0	0	0	0	1	0	0	0	0	0	0	0			0	2			3
1	1	1	1	1	20	2	2	1		3	8	1	21		1	0	0	0	0	0	0	0	0	0	0	0	0	0	0	0	0	0	0	0	0	0	0	0	0	0	0	0			1	4			0
1	1	1	1	1	17	2	2	1		2	6	1	25		1	0	0	0	0	0	0	0	0	0	0	0	0	0	0	0	0	0	0	0	0	0	0	0	0	0	0	0			0	4			0
1	1	1	1	1	24	2	2	1		2	9	5	9		1	0	0	0	0	0	0	0	0	0	0	0	0	0	0	0	0	0	0	0	0	0	0	0	0	0	0	0			1	4			0
1	1	1	1	1	18	1	1	1		2	6	1	16		1	0	0	0	0	0	0	0	0	0	0	0	0	0	0	0	0	0	0	0	0	0	0	0	0	0	0	0			0	4			1
1	1	1	1	1	19	1	1	2		3	6	3	7		1	0	0	0	0	0	0	0	0	0	0	0	0	0	0	0	0	0	0	0	0	0	0	0	0	0	0	0			0	4			0
1	1	1	1	1	16	1	1	1		2	6	1	25		1	0	0	0	0	0	0	0	0	0	0	0	0	0	0	0	0	0	0	0	0	0	0	0	0	0	0	0			0	4			0
1	1	1	1	1	26	1	1	4		3	1	1	10		1	0	0	0	0	0	0	0	0	0	0	0	0	0	0	0	0	0	0	0	0	0	0	0	0	0	0	0			0	4			3
1	1	1	1	1	19	1	1	1		2	2	3	7		1	0	0	0	0	0	0	0	0	0	0	0	0	0	0	0	0	0	0	0	0	0	0	0	0	0	0	0			0	4			2
1	1	1	1	1	17	2	2	1		2	6	1	25		1	0	0	0	0	0	0	0	0	0	0	0	0	0	0	0	0	0	0	0	0	0	0	0	0	0	0	0			0	4			0
1	1	1	1	1	19	1	1	1		3	6	1	13		1	0	0	0	0	0	0	0	0	0	0	0	0	0	0	0	0	0	0	0	0	0	0	0	0	0	0	0			0	4			0
1	1	1	1	1	24	1	1	1		3	2	1	12		1	0	0	0	0	0	0	0	0	0	0	0	0	0	0	0	0	0	0	0	0	0	0	0	0	0	0	0			0	4			0
1	1	1	1	1	17	1	1	1		2	6	3	7		1	0	0	0	0	0	0	0	0	0	0	0	0	0	0	0	0	0	0	0	0	0	0	0	0	0	0	0			0	4			0
1	1	1	1	1	18	1	1	1		3	6	1	25		1	0	0	0	0	0	0	0	0	0	0	0	0	0	0	0	0	0	0	0	0	0	0	0	0	0	0	0			0	4			0
1	1	1	1	1	20	1	1	1		3	6	3	7		1	0	0	0	0	0	0	0	0	0	0	0	0	0	0	0	0	0	0	0	0	0	0	0	0	0	0	0			0	4			1
1	1	1	1	1	20	2	2	1		2	8	1	7		1	0	0	0	0	0	0	0	0	0	0	0	0	0	0	0	0	0	0	0	0	0	0	0	0	0	0	0			0	4			0
1	1	1	1	1	18	2	2	1		3	6	1	16		1	0	0	0	0	0	0	0	0	0	0	0	0	0	0	0	0	0	0	0	0	0	0	0	0	0	0	0			0	4			1
1	1	1	1	1	18	1	1	1		3	6	1	25		1	0	0	0	0	0	0	0	0	0	0	0	0	0	0	0	0	0	0	0	0	0	0	0	0	0	0	0			0	4			0
1	1	1	1	1	18	1	1	1		3	6	1	14		1	0	0	0	0	0	0	0	0	0	0	0	0	0	0	0	0	0	0	0	0	0	0	0	0	0	0	0			0	4			1
1	1	1	1	1	23	1	1	1		2	5	1	16		1	0	0	0	0	0	0	0	0	0	0	0	0	0	0	0	0	0	0	0	0	0	0	0	0	0	0	0			0	4			1
1	1	1	1	1	16	2	2	1		2	6	1	25		1	0	0	0	0	0	0	0	0	0	0	0	0	0	0	0	0	0	0	0	0	0	0	0	0	0	0	0			0	4			0
1	1	1	1	1	18	2	2	3		3	6	1	25		1	0	0	0	0	0	0	0	0	0	0	0	0	0	0	0	0	0	0	0	0	0	0	0	0	0	0	0			0	4			0
1	1	1	1	1	19	2	2	1		3	6	3	15		1	0	0	0	0	0	0	0	0	0	0	0	0	0	0	0	0	0	0	0	0	0	0	0	0	0	0	0			0	4			0
1	1	1	1	1	16	1	1	1		2	6	1	25		1	0	0	0	0	0	0	0	0	0	0	0	0	0	0	0	0	0	0	0	0	0	0	0	0	0	0	0			0	4			0
1	1	1	1	1	26	1	1	1		3	1	3	16		0	0	0	0	0	0	0	0	0	0	0	0	0	0	0	0	0	1	0	0	0	0	0	0	0	0	0	0			0	4			0
1	1	1	1	1	18	1	1	1		3	6	1	25		1	0	0	0	0	0	0	0	0	0	0	0	0	0	0	0	0	0	0	0	0	0	0	0	0	0	0	0			0	4			0
1	1	1	1	1	18	1	1	1		3	6	1	25		1	0	0	0	0	0	0	0	0	1	0	0	0	0	0	0	0	0	0	0	0	0	0	0	0	0	0	0			0	4			1
1	1	1	1	1	17	2	2	1		2	6	1	14		1	0	0	0	0	0	0	0	0	0	0	0	0	0	0	0	0	0	0	0	0	0	0	0	0	0	0	0			0	4			0
1	1	1	1	1	32	2	2	1		3	5	1	28		1	0	0	0	0	0	0	0	0	0	0	0	0	0	0	0	0	0	0	0	0	0	0	0	0	0	0	0			0	4			2
1	1	1	1	1	19	1	1	1		3	6	1	7		1	0	0	0	0	0	0	0	0	0	0	0	0	0	0	0	0	0	0	0	0	0	0	0	0	0	0	0			0	4			0
1	1	1	1	1	17	1	1	1		2	5	1	7		1	0	0	0	0	0	0	0	0	0	0	0	0	0	0	0	0	0	0	0	0	0	0	0	0	0	0	0			0	4			0
1	1	1	1	1	19	2	2	1		3	6	1	15		1	0	0	0	0	0	0	0	0	0	0	0	0	0	0	0	0	0	0	0	0	0	0	0	0	0	0	0			0	4			1
1	1	1	1	1	19	1	1	4		3	6	1	5		0	0	0	0	0	0	0	0	0	0	0	0	0	0	0	0	1	0	0	0	0	0	0	0	0	0	0	0			0	4			0
1	1	1	1	1	16	1	1	1		1	6	1	16		1	0	0	0	0	0	0	0	0	0	0	0	0	0	0	0	0	0	0	0	0	0	0	0	0	0	0	0			0	4			0
1	1	1	1	1	30	1	1	1		3	2	1	7		0	0	0	0	0	0	0	1	0	0	0	0	0	0	0	0	0	0	0	0	0	0	0	0	0	0	0	0			0	4			0
1	1	1	1	1	25	1	1	2		3	2	3	7		1	0	0	0	0	0	0	0	0	0	0	0	0	0	0	0	0	0	0	0	0	0	0	0	0	0	0	0			0	4			1
1	1	1	1	1	19	1	1	1		3	5	1	7		1	0	0	0	0	0	0	0	0	0	0	0	0	0	0	0	0	0	0	0	0	0	0	0	0	0	0	0			0	4			0
1	1	1	1	1	24	1	1	1		3	6	1	7		1	0	0	0	0	0	0	0	0	0	0	0	0	0	0	0	0	0	0	0	0	0	0	0	0	0	0	0			0	4			3
1	1	1	1	1	23	1	3	2		3	5	1	7		1	0	0	0	0	0	0	0	0	0	0	0	0	0	0	0	0	0	0	0	0	0	0	0	0	0	0	0			0	4			0
1	1	1	1	1	18	2	2	1		2	6	1	15		1	0	0	0	0	0	0	0	0	0	0	0	0	0	0	0	0	0	0	0	0	0	0	0	0	0	0	0			0	4			0
1	1	1	1	1	24	1	1	1		3	5	1	19		1	0	0	0	0	0	0	0	0	0	0	0	0	0	0	0	0	0	0	0	0	0	0	0	0	0	0	0			0	4			0
1	1	1	1	1	24	1	1	1		3	1	1	15		1	0	0	0	0	0	0	0	0	0	0	0	0	0	0	0	0	0	0	0	0	0	0	0	0	0	0	0			0	4			1
1	1	1	1	1	45	1	1	1		0	1	2	7		1	0	0	0	0	0	0	0	0	0	0	0	0	0	0	0	0	0	0	0	0	0	0	0	0	0	0	0			0	4			0
1	1	1	1	1	22	2	2	1		3	6	1	7		1	0	0	0	0	0	0	0	0	0	0	0	0	0	0	0	0	0	0	0	0	0	0	0	0	0	0	0			0	4			1
1	1	1	1	1	20	1	1	2		3	6	1	16		1	0	0	0	0	0	0	0	0	0	0	0	0	0	0	0	0	0	0	0	0	0	0	0	0	0	0	0			1	1			0
1	1	1	1	1	18	2	2	1		2	6	1	25		1	0	0	0	0	0	0	0	0	0	0	0	0	0	0	0	0	0	0	0	0	0	0	0	0	0	0	0			0	4			0
1	1	1	1	1	38	1	1	1		3	1	2	35		0	1	0	0	0	0	0	0	0	0	0	0	0	0	0	0	0	1	1	0	0	0	0	0	0	0	0	0			1	4			1
1	1	1	1	1	16	1	1	4		3	6	1	15		1	0	0	0	0	0	0	0	0	0	0	0	0	0	0	0	0	0	0	0	0	0	0	0	0	0	0	0			0	4			2
1	1	1	1	1	17	1	1	1		2	6	1	25		1	0	0	0	0	0	0	0	0	0	0	0	0	0	0	0	0	0	0	0	0	0	0	0	0	0	0	0			0	4			0
1	1	1	1	1	20	1	1	1		3	6	3	15		1	0	0	0	0	0	0	0	0	0	0	0	0	0	0	0	0	0	0	0	0	0	0	0	0	0	0	0			0	4			0
1	1	1	1	1	19	2	2	1		2	6	3	7		1	0	0	0	0	0	0	0	0	0	0	0	0	0	0	0	0	0	0	0	0	0	0	0	0	0	0	0			0	4			1
1	1	1	1	1	24	2	2	1		3	5	1	7		1	0	0	0	0	0	0	0	0	0	0	0	0	0	0	0	0	0	0	0	0	0	0	0	0	0	0	0			0	4			0
1	1	1	1	1	16	2	2	1		2	6	1	25		1	0	0	0	0	0	0	0	0	0	0	0	0	0	0	0	0	0	0	0	0	0	0	0	0	0	0	0			0	4			0
1	1	1	1	1	16	2	2	1		2	6	1	25		1	0	0	0	0	0	0	0	0	0	0	0	0	0	0	0	0	0	0	0	0	0	0	0	0	0	0	0			0	4			0
1	1	1	1	1	26	2	2	1		3	1	2	7		1	0	0	0	0	0	0	0	0	0	0	0	0	0	0	0	0	0	0	0	0	0	0	0	0	0	0	0			0	4			1
1	1	1	1	1	20	1	1	1		3	1	1	25		1	0	0	0	0	0	0	0	0	0	0	0	0	0	0	0	0	0	0	0	0	0	0	0	0	0	0	0			0	4			0
1	1	1	1	1	18	1	1	1		3	6	1	25		1	0	0	0	0	0	0	0	0	0	0	0	0	0	0	0	0	0	0	0	0	0	0	0	0	0	0	0			1	1			1
1	1	1	1	1	27	1	1	1		3	1	1	25		0	0	0	0	0	0	0	0	0	0	0	0	0	0	0	0	0	1	0	0	0	0	0	0	0	0	0	0			0	4			1
1	1	1	1	1	18	1	1	1		3	6	1	25		1	0	0	0	0	0	0	0	0	0	0	0	0	0	0	0	0	0	0	0	0	0	0	0	0	0	0	0			0	4			0
1	1	1	1	1	29	1	1	1		3	6	1	25		0	0	0	0	0	0	0	0	0	0	0	0	0	0	0	0	0	1	0	0	0	0	0	0	0	0	0	0			0	4			1
1	1	1	1	1	20	2	2	1		3	6	1	7		1	0	0	0	0	0	0	0	0	0	0	0	0	0	0	0	0	0	0	0	0	0	0	0	0	0	0	0			0	4			2
1	1	1	1	1	23	2	2	1		3	6	1	19		1	0	0	0	0	0	0	0	0	0	0	0	0	0	0	0	0	0	0	0	0	0	0	0	0	0	0	0			0	4			1
1	1	1	1	1	25	1	1	4		3	6	1	16		1	0	0	0	0	0	0	0	0	0	0	0	0	0	0	0	0	0	0	0	0	0	0	0	0	0	0	0			1	1			0
1	1	1	1	1	18	1	1	2		3	6	1	25		1	0	0	0	0	0	0	0	0	0	0	0	0	0	0	0	0	0	0	0	0	0	0	0	0	0	0	0			0	4			1
1	1	1	1	1	27	1	1	1		3	1	1	15		1	0	0	0	0	0	0	0	0	0	0	0	0	0	0	0	0	0	0	0	0	0	0	0	0	0	0	0			0	4			1
1	1	1	1	1	17	1	1	1		2	6	1	25		1	0	0	0	0	0	0	0	0	0	0	0	0	0	0	0	0	0	0	0	0	0	0	0	0	0	0	0			0	4			0
1	1	1	1	1	18	1	1	1		3	6	1	25		1	0	0	0	0	0	0	0	0	0	0	0	0	0	0	0	0	0	0	0	0	0	0	0	0	0	0	0			0	4			0
1	1	1	1	1	17	1	1	1		2	6	1	1		1	0	0	0	0	0	0	0	0	0	0	0	0	0	0	0	0	0	0	0	0	0	0	0	0	0	0	0			0	4			0
1	1	1	1	1	18	1	1	2		3	6	1	25		1	0	0	0	0	0	0	0	0	0	0	0	0	0	0	0	0	0	0	0	0	0	0	0	0	0	0	0			0	4			0
1	1	1	1	1	17	2	2	1		2	6	1	7		1	0	0	0	0	0	0	0	0	0	0	0	0	0	0	0	0	0	0	0	0	0	0	0	0	0	0	0			0	4			1
1	1	1	1	1	22	1	1	4		3	8	1	23		1	0	0	0	0	0	0	0	0	0	0	0	0	0	0	0	0	0	0	0	0	0	0	0	0	0	0	0			0	4			1
1	1	1	1	1	42	1	1	1		3	5	1	7		0	1	0	0	0	0	0	0	0	0	0	0	0	0	0	0	0	0	0	0	0	0	0	0	0	0	0	0			0	4			1
1	1	1	1	1	13	1	1	1		2	5	1	7		0	0	0	0	0	0	1	0	0	0	0	0	0	0	0	0	0	1	0	0	0	0	0	0	0	0	0	0			0	4			0
1	1	1	1	1	17	1	1	1		2	6	1	1		1	0	0	0	0	0	0	0	0	0	0	0	0	0	0	0	0	0	0	0	0	0	0	0	0	0	0	0			0	4			0
1	1	1	1	1	16	2	2	1		2	6	1	7		1	0	0	0	0	0	0	0	0	0	0	0	0	0	0	0	0	0	0	0	0	0	0	0	0	0	0	0			0	4			0
1	1	1	1	1	18	1	1	1		3	6	1	7		1	0	0	0	0	0	0	0	0	0	0	0	0	0	0	0	0	0	0	0	0	0	0	0	0	0	0	0			0	4			1
1	1	1	1	1	33	1	1	1		3	2	2	7		0	0	0	0	0	0	0	0	1	0	0	0	0	0	0	0	0	0	0	0	0	0	0	0	0	0	0	0			0	4			1
1	1	1	1	1	31	1	1	2		3	1	1	26		0	0	1	0	0	0	0	0	0	1	0	0	0	0	0	0	0	0	0	0	0	0	0	0	0	0	0	0			0	4			2
1	1	1	1	1	19	2	2	1		2	6	3	7		0	0	0	1	0	0	0	0	0	0	0	0	0	0	0	0	0	0	0	0	0	0	0	0	0	0	0	0			0	4			1
1	1	1	1	1	17	2	2	3		2	6	3	7		1	0	0	0	0	0	0	0	0	0	0	0	0	0	0	0	0	0	0	0	0	0	0	0	0	0	0	0			0	4			0
1	1	1	1	1	35	1	1	1		3	1	1	19		1	0	0	0	0	0	0	0	0	0	0	0	0	0	0	0	0	0	0	0	0	0	0	0	0	0	0	0			0	4			0
1	1	1	1	1	18	1	1	2		3	6	1	14		1	0	0	0	0	0	0	0	0	0	0	0	0	0	0	0	0	0	0	0	0	0	0	0	0	0	0	0			0	4			1
1	1	1	1	1	27	2	2	1		3	5	1	35		1	0	0	0	0	0	0	0	0	0	0	0	0	0	0	0	0	0	0	0	0	0	0	0	0	0	0	0			0	4			0
1	1	1	1	1	22	2	2	1		3	5	3	15		1	0	0	0	0	0	0	0	0	0	0	0	0	0	0	0	0	0	0	0	0	0	0	0	0	0	0	0			0	4			0
1	1	1	1	1	25	2	1	1		3	2	1	7		1	0	0	0	0	0	0	0	0	0	0	0	0	0	0	0	0	0	0	0	0	0	0	0	0	0	0	0			0	3			1
1	1	1	1	1	48	1	1	4		3	1	2	16		0	0	0	0	0	0	0	0	0	0	0	0	0	0	0	0	0	0	0	0	0	0	0	0	1	0	1	0			0	4			0
1	1	1	1	1	25	1	1	1		3	7	1	15		1	0	0	0	0	0	0	0	0	0	0	0	0	0	0	0	0	0	0	0	0	0	0	0	0	0	0	0			0	4			0
1	1	1	1	1	17	1	1	1		2	6	1	7		1	0	0	0	0	0	0	0	0	0	0	0	0	0	0	0	0	0	0	0	0	0	1	0	0	0	0	0			0	4			0
1	1	1	1	1	24	1	1	1		3	8	1	26		1	0	0	0	0	0	0	0	0	0	0	0	0	0	0	0	0	0	0	0	0	0	0	0	0	0	0	0			0	4			1
1	1	1	1	1	24	2	2	1		3	6	3	7		0	0	0	0	0	0	0	0	0	0	0	0	0	0	1	0	0	0	0	0	0	0	0	0	0	0	0	0			0	4			1
1	1	1	1	1	20	1	1	1		3	6	3	7		1	0	0	0	0	0	0	0	0	0	0	0	0	0	0	0	0	0	0	0	0	0	0	0	0	0	0	0			0	4			1
1	1	1	1	1	27	1	1	1		3	5	1	7		1	0	0	0	0	0	0	0	0	0	0	0	0	0	0	1	0	0	0	0	0	0	0	0	0	0	0	0			0	4			0
1	1	1	1	1	23	2	2	3		3	5	1	7		1	0	0	0	0	0	0	0	0	0	0	0	0	0	0	0	0	0	0	0	0	0	0	0	0	0	0	0			0	4			1
1	1	1	1	1	28	1	1	4		2	5	1	33		0	1	0	0	0	0	0	0	0	0	0	0	0	0	0	0	0	0	0	0	0	0	0	0	0	0	0	0			0	4			3
[truncated: 758 more rows]
[truncated: 220 more columns]
